# Supplementary material for: Prediction of Rice Plant Height Using Linear Regression Model by Pyramiding Plant Height-Related Alleles
Source: Int J Mol Sci. 2025 Jun 28;26(13):6249. doi: 10.3390/ijms26136249 (PMC12249533; doi:10.3390/ijms26136249)
Supplement: Supplementary file 1 [file ijms-26-06249-s001.zip]

Archive with 2 entries (2 files):
- ijms-3688625-Supplementary figures.pdf
- ijms-3688625-Supplementary Tables.xlsx
