# Supplementary material for: Prediction of Rice Plant Height Using Linear Regression Model by Pyramiding Plant Height-Related Alleles
Source: Int J Mol Sci. 2025 Jun 28;26(13):6249. doi: 10.3390/ijms26136249 (PMC12249533; doi:10.3390/ijms26136249)
Supplement: Supplementary file 1 [file ijms-26-06249-s001.zip › ijms-3688625-Supplementary Tables.xlsx]

## Sheet: table1
Supplementary table 1. Molecular marker genotypes of 273 rice varieties assayed with 218 markers
Variety	D101D	D104C	D105C	D106C	D109C	D111B	D112C	D113E	D115b	D116C	D118A	D120A	D122E	D124	D125B	D128A	D130B	D134B	D140A	D142A	D142C	D144A	D203A	D206C	D208A	D209C	D211B	D213A	D215A	D216	D217B	D218A	D221A	D222B	D224C	D227B	D228A	D230A	D232B	D234	D235B	D237A	D237C	D240A	D242B	RM523	D303	D304B	RM6038
IRAT 104	B	B	A	A	A	A	A	A	B	A	A	A	A	A	A	A	B	A	A	B	B	B	A	C	A	B	A	B	A	A	A	A	B	B	A	B	A	B	B	A	B	B	A	A	A	A	A	A	A
Chihe	A	B	A	B	A	A	NA	A	A	A	A	A	A	A	A	A	A	NA	A	A	B	NA	B	B	B	A	A	B	A	B	B	B	C	A	A	A	A	A	A	B	A	A	B	NA	B	C	B	C	B
TeQing	A	B	A	A	A	A	A	A	A	A	A	A	A	A	A	A	B	A	A	A	A	A	B	C	B	A	B	B	A	B	B	B	C	A	B	A	B	A	A	B	A	A	B	B	A	C	B	C	B
LSBR-33	B	B	B	B	A	B	B	A	A	A	A	A	A	B	A	B	A	B	B	B	B	B	B	C	A	B	A	B	A	A	A	A	A	B	A	B	A	B	B	A	B	A	B	B	B	B	A	C	B
Maybelle	B	B	B	A	B	B	A	B	B	B	B	B	B	B	A	B	A	B	A	B	A	B	A	C	A	B	A	B	A	A	A	A	A	B	A	B	A	A	B	A	B	B	A	A	A	B	A	D	A
Jiangxisimiao	D	B	A	B	A	A	B	A	B	A	A	A	A	A	A	A	A	A	A	A	B	A	B	C	B	A	A	A	B	B	B	B	C	A	B	A	B	A	A	B	A	A	B	B	B	C	B	A	B
Wenguang	B	B	B	A	B	B	A	B	B	B	B	B	B	B	B	B	A	B	B	B	B	B	A	A	A	B	A	B	A	A	A	A	B	B	A	B	A	A	B	A	B	B	A	A	A	A	A	C	A
L202	B	B	B	A	B	B	A	B	B	B	B	B	B	B	A	B	A	A	B	B	B	B	A	C	A	B	A	B	A	A	A	A	A	B	A	B	A	B	B	A	B	B	A	A	A	B	A	A	A
Miyang23	A	B	A	NA	A	A	A	A	B	A	A	A	A	A	NA	A	B	A	A	A	B	B	A	C	B	A	B	A	A	B	B	B	C	B	B	A	B	A	A	B	A	A	B	B	B	A	B	A	B
Koshihikari	B	B	B	A	B	B	A	B	B	B	B	B	B	B	B	B	A	B	B	B	C	B	A	A	A	B	A	B	A	A	A	A	A	B	A	B	A	B	B	A	B	B	A	A	A	A	A	C	A
IR26	A	B	A	A	A	A	A	A	B	A	A	A	A	A	A	A	B	A	A	A	B	B	A	C	B	A	B	A	A	B	B	B	C	B	B	A	B	A	A	B	A	A	B	B	B	A	B	A	B
Dular	B	B	A	B	A	C	A	A	A	B	A	B	A	B	A	A	B	B	A	A	B	A	A	C	A	A	A	A	A	B	B	B	NA	B	A	C	B	NA	A	A	C	NA	B	B	A	C	A	C	B
Shuangzhuzhan	D	B	A	B	A	B	B	A	B	A	A	A	A	A	A	A	A	A	A	A	B	A	B	C	B	A	A	A	B	B	B	B	C	A	B	A	B	A	A	B	A	A	B	B	B	C	B	C	B
Nortai	B	B	B	A	B	B	A	B	B	B	B	B	B	B	B	B	A	B	A	B	B	B	A	C	A	B	A	B	A	A	A	A	B	B	A	B	A	B	B	A	B	B	A	A	A	A	A	C	A
Balilla	B	B	B	A	B	B	A	B	B	B	B	B	B	B	B	B	A	B	B	B	C	B	A	A	A	B	A	B	A	A	A	A	A	B	A	B	A	A	B	A	B	B	A	A	A	A	A	A	A
IR34	B	B	B	A	B	B	A	B	B	B	B	B	B	B	A	B	A	B	B	B	C	B	A	C	A	B	A	C	A	A	A	A	B	B	A	B	A	B	B	A	B	B	A	A	A	A	A	A	A
Dijiaowujian	A	B	A	B	A	A	A	A	B	A	A	A	A	A	A	A	B	A	A	B	B	A	B	C	B	A	A	A	A	B	B	B	C	A	B	A	B	A	A	B	A	A	B	B	A	C	B	A	B
Katy	B	B	B	A	B	B	A	B	B	B	B	B	B	B	A	B	A	B	B	B	C	B	A	C	A	B	A	C	A	A	A	A	A	B	A	B	A	B	B	A	B	B	A	A	A	A	A	C	A
Zhonghan3	B	B	B	A	B	B	A	B	B	B	B	B	B	B	A	B	A	B	B	B	C	B	A	C	A	B	A	B	A	A	A	A	A	B	A	B	A	B	B	A	C	B	A	B	A	A	A	A	A
Ariete	B	B	B	A	B	B	A	B	B	B	B	B	B	B	B	B	A	B	B	B	B	B	A	A	A	B	A	B	A	A	A	A	B	B	A	B	A	A	B	A	B	B	A	A	A	A	A	A	A
IR29	D	B	A	A	A	A	A	A	B	A	A	A	A	A	A	A	B	A	A	A	B	A	A	C	B	A	B	A	A	B	B	B	C	A	B	A	B	A	A	B	A	A	B	B	B	C	B	A	B
Gongxiang	B	B	B	A	B	B	A	B	B	B	B	B	B	B	B	B	A	B	B	B	C	B	A	A	A	B	A	B	A	A	A	A	A	B	A	B	A	B	B	A	B	B	A	A	A	A	A	C	A
Vista	B	B	B	A	B	B	A	B	B	B	B	B	B	B	A	B	A	B	B	B	A	B	A	A	A	B	A	B	A	A	A	A	B	B	A	B	A	B	B	A	B	B	A	A	A	D	A	A	A
Silewah	A	B	B	B	B	B	A	B	B	B	B	B	B	A	B	B	A	B	B	B	B	B	A	C	A	B	A	B	A	A	A	A	B	B	A	B	A	B	B	A	B	B	A	A	A	E	A	A	A
Jasmine 85	B	B	A	B	A	A	A	A	B	A	A	A	A	A	A	A	B	A	A	A	B	B	B	B	B	A	A	A	A	B	B	B	C	A	B	B	B	A	A	B	A	A	B	B	C	C	A	A	B
Taichung65	B	B	B	A	B	B	A	B	B	B	B	B	B	B	B	B	A	B	B	B	C	B	A	A	A	B	A	B	A	A	A	A	A	B	A	B	A	B	B	A	B	B	A	A	A	A	A	C	A
Kongyu131	B	B	B	A	A	A	A	B	B	B	B	B	B	B	B	B	A	B	B	B	C	B	A	A	A	B	A	B	A	A	A	A	B	B	A	B	A	B	B	A	B	B	A	A	A	A	A	A	A
Jinxiandao	B	B	B	A	B	B	A	B	B	B	B	B	B	B	B	B	A	B	B	B	C	B	A	A	A	B	A	B	A	A	A	A	A	B	A	B	A	B	B	A	B	B	A	A	A	A	A	A	A
Luyu132	B	B	B	A	B	B	A	B	B	B	B	B	B	B	B	B	A	B	B	B	C	B	A	A	A	B	A	B	A	A	A	A	A	B	A	B	A	B	B	A	B	B	A	A	A	A	A	A	A
Zihong	A	B	A	B	A	A	B	A	A	A	A	A	A	A	A	A	B	A	A	A	B	B	B	B	B	A	A	A	A	B	B	B	C	A	B	A	B	A	A	B	A	A	B	B	B	C	B	A	B
Bashizao	D	B	A	B	A	A	A	A	A	A	A	A	A	A	A	A	B	B	A	A	B	A	B	C	A	B	A	B	A	B	B	B	C	A	B	A	B	A	A	A	A	A	B	B	C	C	B	C	B
Huangsiwangu	B	B	B	A	B	B	A	B	B	B	B	B	B	B	B	B	A	B	B	B	B	B	A	C	A	B	A	B	A	A	A	A	B	B	A	B	A	A	B	A	B	B	A	A	A	A	A	D	A
Lengshuigu	B	B	B	A	B	A	A	B	B	B	B	B	B	B	B	B	A	B	B	B	C	B	A	C	A	B	A	B	A	A	A	A	B	B	A	B	A	B	B	A	B	B	A	A	A	A	A	B	A
IR8	A	B	A	A	A	A	A	A	B	A	A	A	A	A	A	A	B	A	A	A	B	B	B	C	B	A	B	A	A	B	B	B	C	A	B	A	B	A	A	B	A	A	B	B	A	C	B	B	B
Laohonggu	D	B	A	A	B	B	A	B	B	B	B	B	B	B	B	B	A	B	B	B	C	B	A	C	A	B	A	B	A	A	A	A	A	B	A	B	A	B	B	A	B	B	A	A	A	A	A	C	A
Maxiangu	B	B	B	A	B	A	A	B	B	B	B	B	B	B	B	B	A	B	B	B	C	B	A	A	A	B	A	B	A	A	A	A	B	B	A	B	A	B	B	A	B	B	A	A	A	A	A	B	A
Yinsibai	A	B	A	A	A	A	B	A	B	A	A	A	A	B	A	B	B	B	A	A	A	A	B	B	B	A	B	A	A	B	B	B	C	NA	B	A	B	A	A	B	A	A	B	B	B	C	B	B	B
Nongken58	B	B	B	A	B	B	A	B	B	B	B	B	B	B	B	B	A	B	B	B	C	B	A	A	A	B	A	B	A	A	A	A	B	B	A	B	A	B	B	A	B	B	A	A	A	A	A	B	A
Heidao	B	B	B	A	B	B	A	B	B	A	B	B	B	B	B	B	A	B	B	B	B	B	A	A	A	B	A	B	A	A	A	A	NA	B	A	B	A	B	B	A	B	B	A	A	A	A	A	A	A
Qitougu	A	B	A	B	A	A	B	A	A	A	A	A	A	A	A	A	A	B	A	A	B	A	B	B	B	A	B	B	A	B	B	B	C	B	A	A	B	A	A	B	A	A	B	B	A	C	A	A	B
Nantehao	D	B	A	B	A	A	B	A	A	A	A	A	A	A	A	A	B	B	A	A	A	B	B	C	B	A	A	A	A	B	B	B	C	A	A	A	A	A	A	A	A	A	B	B	A	C	A	C	B
Gaoshanhong	D	B	A	A	A	A	A	A	B	A	A	A	A	B	A	A	B	B	B	B	C	B	B	C	B	A	A	A	A	B	B	B	C	A	B	A	B	A	A	B	B	A	B	B	A	C	B	C	B
Huangdidao	B	B	B	B	B	B	B	B	B	B	B	B	B	B	A	B	A	B	B	B	C	B	B	B	B	A	B	A	A	B	B	B	C	A	B	A	B	A	A	B	A	A	B	B	A	A	A	A	A
Gongju73	A	B	A	B	A	A	A	A	A	A	A	A	A	A	A	A	B	A	A	A	A	A	B	C	B	A	B	A	B	B	B	B	C	A	B	A	B	A	A	B	A	A	B	B	A	C	A	C	B
Xiaobaibandao	B	B	B	B	B	B	B	B	B	B	B	B	B	B	A	B	A	B	B	B	C	B	B	NA	B	A	B	A	NA	B	B	B	C	A	B	A	B	A	A	B	A	A	B	B	A	A	A	A	A
Sanlicun	B	B	B	A	B	B	A	B	B	B	B	B	B	B	B	B	A	B	B	B	B	B	A	A	A	B	A	B	A	A	A	A	B	B	A	B	A	B	B	A	B	B	A	A	A	A	A	B	A
Feidongtangdao	B	B	B	A	B	B	A	B	B	B	B	B	B	B	A	B	A	B	B	B	C	B	A	A	A	B	NA	NA	A	NA	B	B	A	B	B	A	B	A	A	NA	NA	NA	NA	A	A	A	A	B	A
Magu	B	A	B	A	B	B	A	B	B	B	B	B	B	B	B	B	A	B	B	B	C	B	A	A	A	B	A	B	A	A	A	A	B	B	A	B	A	B	B	A	B	B	A	A	A	A	A	B	A
Laohudao	D	B	A	A	A	B	A	B	B	B	B	B	A	B	B	B	A	B	B	B	C	NA	A	C	A	B	A	B	A	A	A	A	A	B	A	B	A	B	B	A	B	B	A	A	A	A	A	B	A
Baikexian	A	B	A	B	A	A	A	A	A	A	A	A	A	A	A	A	B	B	A	A	A	B	B	B	B	A	A	B	A	B	B	B	C	A	A	A	A	A	A	A	A	A	B	B	A	C	A	C	B
Laiantangdao	B	B	B	A	B	B	A	B	B	B	B	B	B	B	B	B	A	B	B	B	C	B	A	A	A	B	A	B	A	A	A	A	B	B	A	B	A	B	B	A	B	B	A	A	A	A	A	B	A
Weiguo	B	B	B	A	B	B	A	B	B	B	B	B	B	B	B	B	A	B	B	B	C	B	A	A	A	B	A	B	A	A	A	A	A	B	A	B	A	B	B	A	B	B	A	A	A	A	A	A	A
Huaiyuantangdao	B	B	B	A	B	B	A	B	B	B	B	B	B	B	B	B	A	B	B	B	C	B	A	A	A	B	A	B	A	A	A	A	B	B	A	B	A	B	B	A	B	B	A	A	A	A	A	B	A
Gongjiao10	B	B	B	A	B	B	A	B	B	B	B	B	B	B	B	B	A	B	B	B	C	B	A	A	A	B	A	B	A	A	A	A	B	B	A	B	A	B	B	A	B	B	A	A	A	A	A	A	A
Aijiaonante	A	B	A	B	A	A	A	A	A	A	A	A	A	A	A	A	B	A	A	A	A	A	B	C	B	A	B	A	B	B	B	B	C	A	B	A	B	A	A	B	A	A	B	B	A	C	B	D	B
TN1	A	B	A	B	A	A	A	A	B	A	A	A	A	A	NA	A	B	A	A	A	A	A	B	C	B	A	A	A	B	B	B	B	C	A	B	A	B	A	A	B	A	A	B	B	A	C	B	C	B
Yanzhan	D	B	A	B	A	A	A	A	B	A	A	A	A	A	A	A	A	B	A	A	B	A	B	C	B	B	A	A	A	B	B	B	C	A	B	A	B	A	A	B	A	A	B	B	A	C	B	C	B
Zijindou	D	B	A	B	A	A	A	A	A	A	A	A	A	B	A	A	B	B	A	A	B	B	B	B	B	A	A	A	A	B	B	B	C	A	A	A	A	A	A	A	A	A	B	B	A	C	A	C	B
Majiugu	B	B	B	A	B	B	A	B	B	B	B	B	B	B	B	B	A	B	B	B	B	B	A	C	A	B	A	B	A	A	A	A	B	B	A	B	A	B	B	A	B	B	A	A	A	A	A	A	A
Jiyounuo	B	B	B	A	B	B	A	B	B	B	B	B	B	B	B	B	A	B	B	B	B	B	A	A	A	B	A	B	A	A	A	A	B	B	A	B	A	B	B	A	B	B	A	A	A	A	A	B	A
Shunhezao	D	B	A	A	A	A	A	A	A	A	A	A	A	A	A	A	B	B	A	A	B	A	B	C	B	B	A	B	A	B	B	B	C	A	B	A	B	A	A	B	B	A	B	B	A	C	A	C	B
Laobaishu	A	B	A	B	A	A	B	A	A	A	A	A	A	A	A	A	B	A	A	A	B	B	B	B	B	A	A	A	A	B	B	B	C	A	B	A	B	A	A	B	A	A	B	B	B	C	B	C	B
Xianggu	B	B	B	A	B	A	A	B	B	B	B	B	B	B	B	B	A	B	B	B	B	B	A	C	A	B	A	B	A	A	A	A	A	B	A	B	A	B	B	A	B	B	A	A	A	B	A	A	A
Wujiaozhan	A	B	A	B	A	A	A	A	B	A	A	A	A	A	A	A	A	B	A	A	B	A	B	C	B	B	B	B	A	B	B	B	C	B	A	A	B	A	A	B	A	A	B	B	A	C	B	C	B
Xueliqing	B	B	B	A	B	B	A	B	A	A	A	B	A	B	B	B	A	B	B	B	C	B	A	C	A	B	A	B	A	A	A	A	A	B	A	B	A	B	B	A	B	B	A	A	A	A	A	B	A
Dadaotou	D	B	B	A	B	B	A	B	B	B	B	B	A	B	B	B	A	B	B	B	C	B	A	C	A	B	A	B	A	A	A	A	A	B	A	B	A	B	B	A	B	B	A	A	A	A	A	B	A
Heimangdao	B	B	B	A	B	B	A	B	B	B	B	B	B	B	B	B	A	B	B	B	C	B	A	A	A	B	A	B	A	A	A	A	B	B	A	B	A	B	B	A	B	B	A	A	A	A	A	A	A
Wuyunjing7	B	B	B	A	B	B	A	B	B	B	B	B	B	B	B	B	A	B	B	B	C	B	A	A	A	B	A	B	A	A	A	A	A	B	A	B	A	B	B	A	B	B	A	B	A	A	A	A	A
Lm3	A	B	A	B	A	B	B	A	A	A	A	A	A	A	A	A	B	B	A	A	B	A	B	C	B	A	B	A	B	B	B	B	C	A	B	A	B	A	A	B	A	A	B	B	B	C	B	C	B
P19zaodao	A	B	A	B	A	A	A	A	A	A	A	A	A	A	A	A	B	B	A	A	B	A	B	C	B	B	B	A	A	B	B	B	C	A	B	A	B	A	B	B	A	A	B	B	C	A	A	A	B
Chunjiangnuo	B	B	B	A	B	B	A	B	B	B	B	B	B	B	B	B	A	B	B	B	C	B	A	A	A	B	A	B	A	A	A	A	A	B	A	B	A	B	B	A	B	B	A	A	A	A	A	A	A
Lemont	A	B	A	NA	A	A	NA	A	B	A	A	A	A	A	A	A	B	A	A	A	A	A	NA	C	NA	NA	A	NA	NA	NA	NA	NA	NA	NA	NA	NA	NA	NA	NA	NA	NA	NA	NA	NA	NA	A	A	A	B
S5	B	A	B	A	C	B	A	B	B	B	B	B	B	B	B	B	A	B	B	B	C	B	A	A	A	B	A	B	A	A	NA	A	A	B	A	B	A	B	B	A	B	B	A	B	A	A	A	A	A
Lowseedset1	A	B	A	B	A	B	B	A	A	A	A	A	A	A	A	A	B	B	A	A	B	A	B	C	B	A	B	A	B	B	B	B	C	A	B	A	B	A	A	B	A	A	B	B	B	C	B	C	B
Tetep	B	B	A	A	A	A	A	A	B	A	A	A	A	A	A	A	B	B	A	A	B	A	B	B	B	A	B	B	A	B	B	B	C	A	A	A	A	A	A	B	A	A	B	B	B	C	B	C	B
Unk2	B	B	B	A	B	B	A	B	B	B	B	B	B	B	B	B	A	B	B	B	C	B	A	A	A	B	A	B	A	A	A	A	A	B	A	B	A	B	B	A	B	B	A	B	A	A	A	A	A
Unk3	A	B	A	A	A	A	A	A	B	A	A	A	A	A	A	A	B	B	A	A	A	B	B	C	B	A	B	A	A	B	B	B	C	A	B	A	B	A	A	B	A	A	B	B	A	C	B	C	B
Camor	A	B	A	A	A	A	A	A	B	A	A	A	A	A	A	A	B	B	A	A	A	B	B	C	B	A	A	A	A	B	B	B	C	A	B	A	B	A	A	B	A	A	B	B	A	C	B	C	B
Unk5	B	B	A	A	B	B	A	B	B	B	B	B	B	A	B	B	A	B	B	B	C	B	A	A	A	B	A	B	A	A	A	A	A	B	A	B	A	B	B	A	B	B	A	A	A	A	A	A	A
Unk6	B	B	B	A	B	B	A	B	B	B	B	B	B	B	B	B	A	B	B	B	B	B	A	A	A	B	A	B	A	A	A	A	B	B	A	B	A	B	B	A	B	B	A	A	A	A	A	B	A
Wuyunjing19	B	B	B	A	B	B	A	A	B	B	B	B	B	B	B	B	A	B	B	B	C	B	A	A	A	B	A	B	A	A	A	A	A	B	A	B	A	B	B	A	B	B	A	B	A	C	A	B	B
Yuehuizaozhan	A	B	A	A	A	A	A	A	B	A	A	A	A	A	A	A	B	B	A	A	A	B	B	C	B	A	A	A	A	B	B	B	C	A	B	A	B	A	A	B	A	A	B	B	A	C	B	C	B
Yuansizhan	A	B	A	B	A	A	A	A	B	A	A	A	B	A	A	A	B	B	A	A	A	A	B	C	B	A	B	A	A	B	B	B	C	A	B	A	B	A	A	B	A	A	B	B	B	C	B	C	B
Guoyouzhan	A	B	A	A	A	A	A	A	A	A	A	A	A	A	A	A	B	A	A	A	A	A	B	C	B	A	B	A	B	B	B	B	C	A	B	A	B	A	A	B	A	A	B	B	C	C	B	D	B
Yuefengxinzhan	A	B	A	B	A	A	A	A	A	A	A	A	A	A	A	A	B	B	A	A	A	A	B	C	B	A	B	A	A	B	B	B	C	A	B	A	B	A	A	B	A	A	A	B	C	C	B	C	B
Yuexiangzhan	A	B	A	B	A	A	A	A	A	A	A	A	A	A	A	A	B	A	A	A	A	A	B	NA	NA	A	B	A	B	B	B	B	NA	A	B	A	B	A	A	B	NA	NA	B	B	A	C	B	C	B
Shengyouhuazhan	A	B	A	A	A	A	A	A	A	A	A	A	A	A	A	A	B	A	A	A	B	A	B	C	B	B	B	A	A	B	B	B	C	A	B	A	B	A	A	B	A	A	B	B	C	C	B	D	B
Huangchaozhan	A	B	A	A	A	A	A	A	A	A	A	A	A	A	A	A	B	A	A	A	A	B	B	C	B	A	A	A	A	B	B	B	C	A	B	A	B	A	A	B	A	A	B	B	B	C	B	C	B
Xiangtezhan	A	B	A	A	A	A	A	A	B	A	A	A	A	A	A	A	B	A	A	A	A	A	B	C	B	A	B	A	A	B	B	B	C	A	B	A	B	A	A	B	A	A	B	B	B	C	B	C	B
Yuxiangyouzhan	A	B	A	A	A	A	A	A	A	A	A	A	A	A	A	A	B	A	A	A	A	B	B	C	B	NA	A	A	A	B	B	B	C	A	B	A	B	A	A	A	A	A	B	B	A	C	B	C	B
Huangfengzhan	A	B	A	A	A	A	A	A	A	A	A	A	A	A	A	A	B	A	A	A	A	B	B	C	B	A	A	A	A	B	B	B	C	A	B	A	B	A	A	B	A	A	B	B	A	C	B	C	B
Moliluzhan	A	B	A	NA	A	A	A	A	A	A	A	A	A	A	NA	A	B	A	A	A	A	B	B	C	B	A	A	A	A	B	B	B	C	A	B	A	B	A	A	B	A	A	B	B	C	C	B	C	B
Yuexiangsimiao	D	B	A	A	A	A	A	A	A	A	A	A	A	A	A	A	B	B	A	A	A	B	B	C	B	A	B	A	B	B	B	B	C	A	B	A	B	A	A	B	A	A	B	B	A	C	B	C	B
Qifozhan	A	B	A	A	A	A	A	A	B	A	A	A	A	A	A	A	B	A	A	A	B	A	B	C	B	A	B	A	B	B	B	B	C	A	B	A	B	A	A	B	A	A	B	B	B	C	B	C	B
Huahangyouzhan	A	B	A	NA	A	A	B	A	B	A	A	A	B	B	A	A	B	A	A	A	A	B	B	C	B	A	B	A	A	B	B	B	C	A	B	A	B	A	A	B	A	A	B	B	B	C	B	C	B
Yinhesizhan	A	B	A	B	A	A	A	A	A	A	A	A	A	A	A	A	B	B	A	A	A	A	B	C	B	A	A	A	A	B	B	B	C	A	B	A	B	A	A	B	A	A	B	B	A	C	B	C	B
Yinjingruanzhan	A	B	A	A	A	A	A	A	A	A	A	A	A	A	A	A	B	B	A	A	A	A	B	C	B	A	A	A	B	B	B	B	C	A	B	A	B	A	A	B	A	A	B	B	A	C	A	C	B
Meixiangzhan	A	B	A	A	A	A	A	A	B	A	A	A	A	A	A	A	B	A	A	A	B	B	B	C	B	A	B	A	A	B	B	B	C	A	B	A	B	A	A	B	A	A	B	B	B	C	B	C	B
Zhuxiangdao	A	B	A	A	A	A	A	A	A	A	A	A	B	B	A	A	B	A	A	A	A	A	B	C	B	A	B	A	A	B	B	B	C	A	B	A	B	A	A	B	A	A	B	B	C	C	B	D	B
Yuetaizaozhan	A	B	A	A	A	A	A	A	A	A	A	A	A	A	A	A	B	B	A	A	A	NA	B	C	B	A	B	A	A	B	B	B	C	A	B	A	B	A	A	B	A	A	B	B	A	C	B	C	B
Xinxianzhan	A	B	A	A	A	A	A	A	B	A	A	A	A	A	A	A	B	A	A	A	B	A	B	C	B	B	B	A	B	B	B	B	C	A	B	A	B	A	A	A	A	A	B	B	B	C	B	A	B
Yuezaosimiao	A	B	A	A	A	A	A	A	A	A	A	A	A	A	A	A	B	B	A	A	A	B	B	C	B	A	B	A	B	B	B	B	C	A	B	A	B	A	B	B	A	A	B	B	C	C	B	D	B
Yangdao 4	A	B	A	B	A	A	A	A	B	A	A	A	A	A	A	A	B	B	A	A	B	A	B	C	B	A	B	A	B	B	B	B	C	A	B	A	B	A	A	B	A	A	B	B	B	C	B	C	B
Baiyeqiu	B	B	B	A	B	B	A	B	B	A	B	B	B	A	B	B	A	B	B	B	B	B	B	A	A	B	A	B	A	A	A	A	C	B	A	B	A	B	B	A	B	B	A	A	A	A	A	B	A
9311	A	B	A	B	A	D	B	A	B	A	A	A	A	A	A	A	B	B	A	A	B	A	B	C	B	A	B	A	B	B	B	B	C	A	B	A	B	A	A	B	A	A	B	B	B	C	B	C	B
Zhongzu14	A	B	A	A	A	A	A	A	A	A	A	A	A	A	A	A	B	A	A	A	B	A	A	C	B	A	B	A	A	B	B	B	C	A	B	A	B	A	A	B	A	A	B	B	C	C	B	C	B
GD14	D	B	A	A	A	A	B	A	A	A	A	A	A	A	A	A	B	A	A	A	A	A	B	B	B	A	A	A	A	B	B	B	C	A	B	A	B	A	A	B	A	A	B	B	A	C	A	D	B
GD54	A	B	A	A	A	A	A	A	B	A	A	A	A	A	A	A	B	A	A	A	A	A	B	B	B	A	B	A	A	B	B	B	A	B	B	A	B	A	A	B	A	A	B	B	B	C	A	C	B
GD61	A	B	A	A	A	A	B	A	B	A	A	A	A	A	A	A	B	A	A	A	B	B	B	NA	B	A	B	A	A	B	B	B	A	B	B	A	B	A	A	B	A	A	B	B	B	C	A	NA	B
GD51	D	B	A	A	A	A	B	A	B	A	A	A	A	A	A	A	B	NA	A	A	B	B	B	B	B	A	B	A	A	B	B	B	A	B	B	A	B	A	A	B	A	A	B	B	B	C	B	C	B
GD52	D	B	A	A	A	A	B	A	B	A	A	A	A	A	A	A	B	A	A	A	B	B	B	B	B	A	A	A	A	B	B	B	C	B	B	A	B	A	A	B	A	A	B	B	A	C	B	C	B
GD66	A	B	A	A	A	A	A	A	B	A	A	A	A	A	A	A	B	A	A	A	B	B	B	B	B	A	B	A	A	B	B	B	A	B	B	A	B	A	A	B	A	A	B	B	A	C	B	C	B
GD71	D	B	A	B	A	A	B	A	B	A	A	A	A	A	A	A	B	A	A	A	A	A	B	NA	B	B	B	A	B	B	B	B	C	A	B	A	B	A	A	B	A	A	B	B	A	C	B	C	B
GD120	A	B	A	A	A	A	B	A	B	A	A	A	A	A	A	A	B	A	A	A	B	B	B	B	B	A	B	A	A	B	B	B	A	B	B	A	B	A	A	B	A	A	B	B	B	C	B	C	B
P20zaodao	A	B	A	B	A	A	A	A	A	A	A	A	A	A	A	A	B	A	A	A	A	B	B	C	B	B	B	A	A	B	B	B	C	A	B	B	B	A	A	B	B	A	B	B	C	A	A	C	B
P21zaodao	A	B	A	B	A	A	A	A	B	A	A	A	A	B	A	A	B	A	A	A	B	A	B	C	B	B	B	A	A	B	B	B	C	A	B	A	B	A	B	B	A	A	B	B	C	A	A	A	B
P22zaodao	A	B	A	A	A	A	A	A	A	A	A	A	A	A	A	A	B	A	A	A	A	A	B	C	B	A	B	B	A	B	B	B	C	A	B	A	B	A	B	A	B	A	B	B	C	A	A	A	B
2428	B	B	B	A	A	B	A	B	B	B	B	B	B	B	B	B	A	B	B	A	C	B	A	A	A	A	B	A	B	A	A	A	B	B	B	A	A	B	B	A	B	B	A	A	A	A	A	A	A
Nipponbare	B	A	B	A	B	B	A	B	B	B	B	B	B	B	B	B	A	B	B	B	C	B	A	A	A	B	A	B	A	A	A	A	A	B	A	B	A	B	B	A	B	B	A	A	A	A	A	A	A
Zhonghua11	B	B	B	A	B	B	A	B	B	B	B	B	B	B	B	B	A	B	B	B	C	B	A	A	A	B	A	B	A	A	A	A	A	B	A	B	A	B	B	A	B	B	A	A	A	A	A	A	A
Yuxiangyouzhan	A	B	A	B	A	A	A	A	B	A	A	A	A	A	A	A	B	A	A	A	A	A	B	C	B	B	B	A	B	B	B	B	C	A	B	A	B	A	A	A	A	A	B	B	A	C	B	C	B
Huanglizhan	A	B	A	A	A	A	B	A	B	A	A	A	B	B	A	A	B	A	A	A	A	A	B	C	B	A	B	A	A	B	B	B	C	A	B	A	B	A	A	B	A	A	B	B	B	C	B	C	B
Dianlong201	A	B	A	A	A	A	A	A	B	A	A	A	B	C	A	A	B	A	A	A	A	A	A	C	B	A	A	A	A	B	B	B	C	A	B	A	B	A	A	B	A	A	B	B	A	C	B	C	B
Guinongzhan	A	B	A	A	A	A	A	A	A	A	A	A	A	B	A	A	B	A	A	A	A	A	B	C	B	B	B	A	B	B	B	B	C	A	B	A	B	A	A	B	A	A	B	B	A	C	B	D	B
Fengyuezhan	A	B	A	B	A	A	A	A	B	A	A	A	A	A	A	A	B	A	A	A	A	A	B	C	NA	B	B	A	B	B	B	B	C	A	B	A	B	A	A	A	A	A	B	B	A	C	B	C	B
Guangchao1	A	B	A	B	A	A	A	A	B	A	A	A	A	A	A	A	B	A	A	A	A	A	B	C	B	B	B	A	B	B	B	B	C	A	B	A	B	A	A	A	A	A	B	B	A	C	B	C	B
Guangfengzhan	A	B	A	B	A	A	A	A	A	A	A	A	A	A	A	A	B	B	A	A	A	B	B	C	B	A	B	A	A	B	B	B	C	A	B	A	B	A	A	B	A	A	B	B	C	C	B	C	B
Yinpinruanzhan	A	B	A	A	A	A	A	A	A	A	A	A	A	A	A	A	B	B	A	A	A	A	B	C	B	A	A	A	B	B	B	B	C	A	B	A	B	A	A	B	A	A	B	B	A	C	A	C	B
Miyang83	B	B	A	A	A	A	A	A	B	A	A	A	A	A	A	A	B	A	A	A	B	B	A	C	B	A	B	A	A	B	B	B	C	B	B	A	B	A	A	B	A	A	B	B	A	C	B	C	B
Wunong1	A	B	A	B	A	A	A	A	A	A	A	A	A	A	A	A	B	A	A	A	A	A	B	C	B	A	B	B	B	B	B	B	C	A	B	A	B	A	A	B	A	A	B	B	A	C	B	C	B
Lianxianzhan	A	B	A	A	A	A	B	A	B	A	A	A	A	A	A	A	B	A	A	A	B	B	B	C	B	B	B	A	A	B	B	B	C	A	B	A	B	A	A	B	A	A	B	B	C	C	B	D	B
Hesizhan	A	B	A	A	A	A	A	A	A	A	A	A	A	A	A	A	B	A	A	A	A	A	A	C	B	A	A	A	A	A	A	A	B	B	B	A	A	A	A	B	A	A	B	B	B	C	B	D	B
Zhongjian2	D	B	A	B	A	A	A	A	A	A	A	A	A	A	A	A	B	A	A	A	B	A	B	C	B	A	A	A	A	A	A	A	B	B	B	A	A	A	A	B	A	A	B	B	B	C	B	C	B
Huahang-1	A	B	A	A	A	A	A	A	A	A	A	A	A	A	A	A	B	A	A	A	A	A	B	C	B	A	A	A	A	B	B	B	C	A	B	A	B	A	A	B	A	A	B	B	C	C	A	D	B
Fengmeizhan	A	B	A	B	A	A	A	A	B	A	A	A	A	A	A	A	B	A	A	A	A	A	B	C	B	B	B	A	B	B	B	B	C	A	B	A	B	A	A	B	A	A	B	B	B	C	B	C	B
IRBB54	A	B	A	A	A	A	A	A	B	A	A	A	A	A	A	A	B	A	A	A	B	B	A	C	B	A	B	A	A	B	B	B	C	A	B	A	B	A	A	B	A	A	B	B	B	C	A	C	A
Yinfengsimiao	A	B	A	B	A	A	A	A	B	A	A	A	A	B	A	A	B	A	A	A	B	A	B	C	B	A	B	A	A	B	B	B	C	A	B	A	B	A	A	B	A	A	B	B	A	C	B	C	B
Qingguai	D	B	A	B	A	A	A	A	A	A	A	A	A	A	A	A	B	A	A	A	A	A	B	C	B	A	B	A	A	B	B	B	C	A	B	A	B	A	A	B	A	A	B	B	A	C	A	C	B
Guguangai23	A	B	A	B	A	A	A	A	A	A	A	A	A	A	A	A	B	A	A	A	A	A	B	C	B	B	B	A	A	B	B	B	C	A	B	A	B	A	A	B	A	A	B	B	A	C	A	C	B
Miyang46	A	B	A	B	A	A	A	A	A	A	A	A	A	A	A	A	B	A	A	A	B	B	B	C	B	A	B	A	A	B	B	B	C	A	B	A	B	A	A	B	A	A	B	B	A	C	A	C	B
Guangyuanzhan	D	B	A	B	A	A	A	A	A	A	A	A	A	A	A	A	B	B	A	A	B	A	B	C	B	A	B	A	A	B	B	B	C	A	B	A	B	A	A	B	A	A	B	B	A	C	B	C	B
Guangchao8	A	B	A	A	A	A	A	A	A	A	A	A	A	A	A	A	B	A	A	A	A	A	B	C	B	A	A	A	A	B	NA	B	C	A	B	A	B	A	A	B	A	A	B	B	C	C	B	C	B
Huahang-2	D	B	A	A	A	A	A	A	A	A	A	A	A	A	A	A	B	A	A	A	A	A	B	C	B	A	A	A	A	B	B	B	C	A	B	A	B	A	A	B	A	A	B	B	A	C	A	D	B
Yue0421	A	B	A	B	A	A	A	A	A	A	A	A	A	A	A	A	B	B	A	A	A	B	B	C	B	A	B	A	B	B	B	B	C	A	B	A	B	A	A	B	A	A	B	B	C	C	B	C	B
Taihang68	D	B	A	A	A	A	A	A	B	A	A	A	A	A	A	A	B	A	A	A	A	A	B	C	B	A	A	A	A	B	B	B	C	A	B	A	B	A	A	B	A	A	B	B	A	C	B	C	B
IRBB60	A	B	A	A	A	A	A	A	B	A	A	A	A	A	A	A	B	A	A	A	B	B	A	C	B	A	B	A	A	B	B	B	C	A	B	A	B	A	A	B	A	A	B	B	B	C	B	C	A
Xin0423	D	B	A	A	A	A	A	A	A	A	A	A	A	A	A	A	B	B	A	A	A	B	B	C	B	A	A	A	A	B	B	B	C	A	B	A	B	A	A	B	A	A	B	B	A	C	B	C	B
Jinchao1	A	B	A	A	A	A	A	A	A	A	A	A	A	A	A	A	B	A	A	A	A	A	B	C	B	A	A	A	A	B	B	B	C	A	B	A	B	A	A	B	A	A	B	B	A	C	B	C	B
Yangdao6	A	B	A	B	A	B	B	A	A	A	A	A	A	A	A	A	B	B	A	A	B	A	B	C	B	A	B	A	B	B	B	B	C	A	B	A	B	A	A	B	A	A	B	B	B	C	B	C	B
Shuangzhenzhan	A	B	A	A	A	A	B	A	A	A	A	A	A	A	A	A	B	B	A	A	A	A	B	C	B	A	A	A	B	B	B	B	C	A	B	A	B	A	A	B	A	A	B	B	C	C	B	D	B
Fenghuazhan	A	B	A	A	A	A	A	A	B	A	A	A	A	A	A	A	B	A	A	A	A	B	B	C	B	A	B	A	A	B	B	B	C	A	B	A	B	A	A	B	A	A	B	B	B	C	B	C	B
Fengsizhan	A	B	A	A	A	A	A	A	B	A	A	A	A	A	A	A	B	A	A	A	A	B	B	C	B	A	B	A	A	B	B	B	C	A	B	A	B	A	A	B	A	A	B	B	B	C	B	C	B
Hanghui7	A	B	A	B	A	A	B	A	B	A	A	A	B	B	A	A	B	A	A	A	A	A	A	C	B	A	B	A	B	B	B	B	C	A	B	A	B	A	A	B	A	A	B	B	A	C	B	D	B
Aizaizhan	D	B	A	B	A	A	B	A	B	A	A	A	C	C	A	A	A	A	A	A	B	C	NA	B	B	A	A	A	B	B	B	B	C	A	B	A	B	A	A	B	A	A	B	B	A	C	B	D	B
Zhongzao39	D	B	A	B	A	A	A	A	A	A	A	A	A	A	A	A	B	A	A	A	A	A	B	C	B	B	A	B	A	B	B	B	C	A	B	A	B	A	B	B	A	A	B	B	B	A	A	A	B
Shenglixian	C	B	A	B	A	A	A	A	A	A	A	A	A	A	A	A	C	B	A	A	B	C	B	C	B	A	A	A	A	B	B	B	C	B	A	A	B	A	A	B	A	A	B	B	A	C	A	C	B
IR8	A	B	A	A	A	A	A	A	B	A	A	A	A	A	A	A	B	A	A	A	B	B	B	C	B	A	B	A	A	B	B	B	C	A	B	A	B	A	A	B	A	A	B	B	A	C	B	C	B
Baok	B	B	A	B	A	B	A	B	B	B	B	B	B	B	A	B	A	B	B	A	B	B	A	C	A	B	A	B	A	A	A	A	B	B	A	B	A	B	B	A	B	B	A	A	A	C	A	A	B
Zhongshan1	B	B	A	A	A	A	A	A	A	A	A	A	B	A	A	A	A	A	A	B	B	B	B	C	B	A	A	A	A	B	B	B	C	A	B	A	B	A	A	B	A	A	B	B	C	C	A	C	B
Zhuyin2	A	B	A	A	A	A	NA	A	A	A	A	A	A	A	A	A	B	A	A	A	A	A	NA	C	B	A	NA	A	NA	B	B	B	C	A	B	A	B	A	A	B	A	A	B	B	NA	C	B	C	B
Guangchang13	A	B	A	B	A	A	A	A	B	A	A	A	A	A	A	A	B	B	A	A	B	A	B	C	B	A	A	B	A	B	B	B	C	A	B	A	B	A	A	B	A	A	B	B	A	C	A	C	B
Zhenzhuai	A	B	A	A	A	A	A	A	A	A	A	A	A	A	A	A	B	A	A	A	A	A	B	C	B	B	B	A	A	B	B	B	C	A	B	A	B	A	A	B	A	A	B	B	A	C	A	C	B
Bahagia	A	B	A	B	A	A	B	A	B	A	A	A	A	A	A	B	B	A	A	B	B	A	B	B	B	A	B	A	A	B	B	B	C	B	B	A	B	A	A	B	A	A	B	B	B	C	B	C	B
Digu	A	B	A	B	A	A	B	A	A	A	A	A	A	A	A	A	A	B	A	A	B	A	B	C	B	B	B	A	A	B	B	B	C	A	A	A	B	A	A	B	A	A	B	B	A	C	A	C	B
Zhaiyeqing8	A	B	A	B	A	A	A	A	A	A	A	A	A	A	A	A	A	A	A	A	B	A	B	C	B	A	A	B	A	B	B	B	C	A	B	A	B	A	A	B	A	A	B	B	A	C	B	C	B
Caomaodan	A	B	A	A	A	A	A	A	A	A	A	A	A	B	A	A	A	B	A	A	B	A	B	C	B	A	A	A	A	B	B	B	C	A	A	A	B	A	A	B	A	A	B	B	A	C	A	C	B
Tianjidu	D	B	A	B	A	A	A	A	A	A	A	A	A	A	A	A	B	A	A	A	B	B	B	C	B	A	B	A	A	B	B	B	C	A	B	A	B	A	A	B	A	A	B	B	B	C	A	C	B
Lucaihao	A	B	A	B	A	A	A	A	A	A	A	A	A	A	A	A	B	B	A	A	B	A	B	C	B	B	A	B	A	B	B	B	C	A	B	A	B	A	A	B	A	A	B	B	A	C	B	D	B
Nizersail	A	B	A	B	A	A	A	A	A	A	A	A	A	A	A	A	B	A	A	A	A	A	B	C	B	A	B	A	B	B	B	B	C	A	B	A	B	A	A	B	A	A	B	B	C	C	A	C	B
Liantangzao4	D	B	A	B	A	A	A	A	A	A	A	A	A	B	A	A	B	A	A	A	B	A	B	C	B	A	A	A	A	B	B	B	C	A	B	A	A	A	A	A	A	A	B	B	B	C	A	C	B
Huhe	A	B	A	B	A	A	A	A	A	A	A	A	A	A	A	A	B	A	A	A	B	B	A	C	B	A	B	A	A	B	B	B	C	A	B	A	B	A	A	B	A	A	B	B	A	C	B	C	B
Shundetanghe	B	B	A	B	A	C	A	A	A	B	B	B	A	B	A	B	A	B	A	A	C	A	A	B	A	A	A	C	NA	B	B	B	C	B	A	C	B	A	A	A	C	C	B	B	A	A	A	C	B
Shenshuilian	A	B	A	A	A	A	A	A	B	A	A	A	A	B	A	B	B	B	A	B	B	A	NA	B	A	A	A	A	A	B	B	B	C	A	B	A	B	A	A	B	A	A	B	B	A	C	B	C	B
Jaya	B	A	B	A	B	B	A	B	B	B	B	B	B	B	B	B	A	B	B	B	C	B	A	A	A	B	A	B	A	A	A	A	A	B	A	B	A	B	B	A	B	B	A	A	A	A	A	A	A
RAJBHOG	B	B	B	A	A	A	A	A	A	A	A	A	A	A	A	B	A	B	B	B	B	B	A	C	A	B	A	B	A	A	A	A	B	B	A	B	A	A	B	A	B	B	A	A	A	A	A	A	A
Cisadane	B	B	B	A	B	B	A	B	B	B	B	B	B	B	B	B	A	B	B	B	C	B	A	A	A	B	A	B	A	A	A	A	A	B	A	B	A	B	B	A	B	B	A	A	A	A	A	B	A
BG90-2	D	B	B	A	B	B	A	B	B	B	B	B	B	A	B	B	A	B	B	B	B	B	A	C	A	B	A	B	A	A	A	A	A	B	A	B	A	B	B	A	B	B	A	A	A	A	A	B	A
Nongken57	A	B	A	A	A	A	A	A	B	A	A	A	A	A	A	A	B	B	A	A	B	B	B	B	B	A	B	A	A	B	B	B	C	A	A	A	B	B	A	B	A	A	B	B	A	C	B	B	B
Nongken58	B	B	B	A	B	B	A	B	B	B	B	B	B	B	B	B	A	B	B	B	C	B	A	A	A	B	A	B	A	A	A	A	B	B	A	B	A	A	B	A	B	B	A	A	A	A	A	A	A
Guihuahuang	B	B	B	A	B	B	A	B	B	B	B	B	B	B	B	B	A	B	B	B	C	B	A	A	A	B	A	B	A	A	A	A	A	B	A	B	A	B	B	A	B	B	A	A	A	A	A	A	A
Rohini	D	B	B	A	B	B	A	B	B	B	B	B	B	A	B	B	A	B	B	B	C	B	A	C	A	B	A	B	A	A	A	A	A	B	A	B	A	B	B	A	B	B	A	A	A	A	A	B	A
Laolaiqing	B	B	B	A	B	B	A	B	B	B	B	B	B	B	B	B	A	B	B	B	C	B	A	A	A	B	A	B	A	A	A	A	A	B	A	B	A	B	B	A	B	B	A	A	A	A	A	B	A
Aiguo	B	B	B	A	B	B	A	B	B	B	B	B	B	B	B	B	A	B	B	B	NA	B	A	A	A	B	A	B	A	A	A	A	A	B	A	B	A	B	B	A	B	B	A	A	A	A	A	B	A
Shishoubaimao	D	B	B	A	B	B	A	B	B	B	B	B	A	B	B	B	A	B	B	B	C	B	A	C	A	B	A	B	A	A	A	A	A	B	A	B	A	B	B	A	B	B	A	A	A	A	A	B	A
Huangkezaonianri	D	B	B	A	B	B	A	B	B	B	B	B	B	A	B	B	A	B	B	B	C	B	A	C	A	B	A	B	A	A	B	A	B	B	A	B	A	B	B	A	B	B	A	A	A	A	A	A	A
Nonghu6	B	B	B	A	B	B	A	B	B	B	B	A	B	B	B	B	A	B	B	B	C	B	A	C	A	B	A	B	A	A	A	A	A	B	A	B	A	B	B	A	B	B	A	A	A	A	A	B	A
Nonghu6	C	B	A	A	C	A	A	C	B	C	C	C	C	C	B	C	C	C	C	C	D	C	A	A	A	B	A	B	A	A	A	A	A	B	A	B	A	B	B	A	B	B	A	A	A	NA	NA	B	NA
Suzhouqing	D	B	B	A	B	B	A	B	B	B	B	B	B	A	B	B	A	B	B	B	B	B	A	C	A	B	A	B	A	A	A	A	A	B	A	B	A	B	B	A	B	B	A	A	A	A	A	B	A
Bodao	B	B	B	A	B	B	A	B	A	B	B	B	B	B	B	B	A	B	B	B	C	B	A	A	A	B	A	B	A	A	A	A	B	B	A	B	A	B	B	A	B	B	A	A	A	A	A	B	A
Tieganqing	A	B	A	B	A	A	A	A	B	A	A	A	A	A	A	A	A	B	A	A	A	A	B	B	B	A	B	B	A	B	B	B	C	A	A	B	B	A	A	B	A	A	B	B	A	C	B	C	B
Jiangnanwan	A	B	A	B	A	A	B	A	B	A	A	A	A	A	A	A	B	B	A	B	B	B	B	C	B	B	A	A	A	B	B	B	C	A	B	A	B	A	A	B	A	B	A	B	C	C	A	C	B
Queernuo	A	B	A	B	A	A	A	A	A	A	A	A	A	A	A	A	A	B	A	A	B	A	B	C	B	B	B	A	A	B	B	B	C	A	B	A	B	A	A	B	A	A	B	B	A	C	B	C	B
Wuzuinuo	A	B	A	A	A	A	A	A	A	A	A	A	A	A	A	A	B	A	A	A	B	B	B	C	B	A	A	A	B	B	B	B	C	B	B	A	B	A	A	B	A	A	B	B	A	C	B	C	B
Dabainuo	A	B	A	B	A	A	A	A	A	A	A	A	A	A	A	A	A	B	A	A	B	A	B	C	B	A	B	A	A	B	B	B	C	A	B	A	B	A	A	B	A	A	B	B	A	C	B	C	B
Haobian1	B	B	B	A	B	B	A	B	B	B	B	B	B	B	B	B	A	B	B	B	C	B	A	A	A	B	A	B	A	A	A	A	A	B	A	A	A	B	B	A	B	B	A	A	A	A	A	A	A
Zamianni	A	B	A	A	A	A	A	A	B	A	A	A	A	A	A	A	B	A	A	A	B	B	A	C	B	A	B	A	A	B	B	B	C	A	B	B	B	A	A	B	A	A	B	B	B	C	A	A	A
Licailiao	B	B	B	A	B	B	A	B	B	B	B	B	B	B	B	B	A	B	B	B	C	B	A	A	A	B	A	B	A	A	A	A	A	B	A	A	A	B	B	A	B	B	A	B	A	A	A	A	A
Chujing26	B	B	B	A	B	B	A	B	B	B	B	B	B	B	B	B	A	B	B	B	C	B	A	A	A	B	A	B	A	A	A	A	B	B	B	B	A	B	B	A	B	B	A	B	B	A	A	B	A
IR24	B	A	B	A	B	B	A	B	B	B	B	B	B	B	B	B	A	B	B	B	C	B	A	A	A	B	A	B	A	A	A	A	A	B	A	A	A	B	B	A	B	B	A	A	A	A	A	A	A
Jiashao3	A	B	A	B	A	A	A	A	B	A	A	A	A	A	A	A	B	A	A	A	B	B	A	B	A	A	A	C	A	B	B	B	C	B	B	B	B	A	A	B	A	A	B	B	A	C	B	C	B
Zhejing27	B	A	B	A	B	B	A	B	B	B	B	B	B	B	B	B	A	B	B	B	C	B	A	C	A	B	A	B	A	A	A	A	B	B	A	A	A	A	B	A	B	B	A	A	A	A	A	B	A
Aizhixu	D	B	A	B	A	A	A	A	A	A	A	A	A	A	A	A	B	A	A	A	A	A	B	C	B	A	A	B	A	B	B	B	C	A	B	B	A	A	B	B	A	A	B	B	A	A	A	A	B
Xueheaizao	D	B	A	B	A	A	A	A	A	A	A	A	A	A	A	A	B	A	A	A	A	A	B	C	B	A	A	B	A	B	B	B	C	A	B	A	A	A	B	B	A	A	B	B	A	A	A	A	B
IR40	A	B	A	B	A	A	A	A	A	A	A	A	A	A	A	A	B	B	A	A	B	A	B	C	B	B	B	A	A	B	B	B	C	A	B	A	B	A	A	B	A	A	B	B	A	C	B	D	B
Jinzao47	A	B	A	B	A	A	A	A	B	A	A	A	A	A	A	A	A	B	A	A	A	A	B	C	B	A	B	A	A	B	B	B	C	A	B	A	A	A	A	A	A	A	B	B	C	C	A	C	B
Qiannong	B	B	B	A	B	B	A	B	B	B	B	B	B	B	B	B	A	B	B	B	B	B	A	C	A	B	A	B	A	A	A	A	B	B	A	A	A	B	B	A	B	B	A	A	A	A	A	A	A
Teai	A	B	A	B	A	A	A	A	A	A	A	A	A	A	A	A	B	B	A	A	A	NA	B	C	B	B	B	A	A	B	B	B	C	B	B	B	B	A	A	B	A	A	B	B	A	C	B	C	B
Xinguiai	D	B	A	B	B	A	A	B	B	B	B	B	B	B	A	B	A	B	B	B	B	B	A	C	B	A	B	B	B	B	B	B	C	B	A	A	A	A	A	A	B	B	A	A	A	A	A	A	A
Zenith	D	B	A	A	A	A	A	A	A	A	A	A	A	A	A	A	B	B	A	A	B	B	A	A	B	B	A	B	A	B	B	B	C	A	B	A	B	A	A	A	A	A	B	B	C	C	A	D	B
Conglaai	A	B	A	A	A	A	B	A	B	A	A	A	A	A	A	A	B	A	A	A	B	B	B	B	B	A	B	A	A	B	B	B	C	A	B	A	B	A	A	B	B	A	B	B	A	C	A	D	B
B5580A	A	B	A	B	A	A	A	A	A	A	A	A	A	A	A	A	B	B	A	A	B	B	B	C	B	A	A	B	A	B	B	B	C	A	B	A	B	A	A	B	A	A	B	B	A	C	A	C	B
Neixiang85B	A	B	A	A	A	A	A	A	A	A	A	A	A	A	A	A	B	B	A	A	B	B	B	C	B	B	A	B	A	B	B	B	C	A	B	A	B	A	A	B	B	A	B	B	A	C	A	D	B
902B	A	B	A	B	A	A	A	B	B	A	A	A	A	A	A	A	B	A	A	A	B	B	B	B	B	A	B	B	A	B	B	B	B	B	A	A	B	A	A	B	A	A	B	B	B	C	B	C	B
Ⅱ-32B	D	B	A	B	A	A	A	A	A	A	A	A	A	A	A	A	B	B	A	A	B	A	B	C	B	A	B	A	A	B	B	B	C	A	B	A	B	A	A	A	A	A	B	B	C	C	A	D	B
NeixiangⅡB	A	B	A	B	A	A	A	A	A	A	A	A	A	A	A	A	B	B	A	A	B	B	B	C	B	B	A	B	A	B	B	B	C	A	B	A	B	A	A	B	A	A	B	B	C	C	A	C	B
ZhongzheB	A	B	A	B	A	A	A	A	A	A	A	A	A	A	A	A	B	B	A	A	A	A	B	B	B	A	A	B	A	B	B	B	C	A	B	A	B	A	A	B	A	A	B	B	B	C	A	C	B
K22B	D	B	A	B	A	A	A	A	A	A	A	A	A	A	A	A	B	B	A	A	B	B	B	C	B	A	A	B	A	B	B	B	C	A	B	A	B	A	A	B	A	A	B	B	A	C	A	C	B
FeigaiB	D	B	A	B	A	A	A	A	A	A	A	A	A	A	A	A	B	A	A	A	A	A	B	C	B	B	A	A	A	B	B	B	C	A	B	A	B	A	A	B	A	A	B	B	C	C	A	C	B
BobaiB	A	B	A	B	A	A	A	A	A	A	A	A	A	A	A	A	B	B	A	A	B	B	B	C	B	A	A	B	A	B	B	B	C	A	B	A	B	A	A	B	A	A	B	B	C	C	A	C	B
Zhenshan97B	D	B	A	B	A	A	A	A	A	A	A	A	A	A	A	A	B	B	A	A	A	A	B	C	B	B	A	A	A	B	B	B	C	A	B	A	B	A	A	B	A	A	B	B	A	C	A	C	B
XieqingzaoB	A	B	A	B	A	A	A	A	A	A	A	A	A	A	A	A	B	B	A	A	B	B	B	C	B	A	A	B	A	B	B	B	C	A	B	A	B	A	A	B	A	A	B	B	A	C	A	C	B
Jin23B	A	B	A	A	A	A	A	A	B	A	A	A	A	A	A	A	B	B	A	A	B	B	A	C	B	A	A	B	A	B	B	B	C	B	A	B	B	A	A	B	A	A	B	B	A	C	A	C	B
YouⅠB	D	B	A	B	A	A	A	A	A	A	A	A	A	A	A	A	B	A	A	A	A	A	B	C	B	B	A	A	A	B	B	B	C	A	B	A	B	A	A	B	A	A	B	B	A	C	A	C	B
Zhong9B	A	B	A	B	A	A	A	A	A	A	A	A	A	B	A	A	B	B	A	A	B	A	B	C	B	A	A	A	B	B	B	B	C	A	B	A	B	A	A	B	A	A	B	B	A	C	A	C	B
V20B	A	B	A	B	A	A	A	A	A	A	A	A	A	A	A	A	B	B	A	A	B	B	B	C	B	A	A	A	B	B	B	B	C	A	B	A	B	A	A	B	A	A	B	B	A	C	A	C	B
TianfengB	A	B	A	B	A	A	A	A	A	A	B	A	A	A	A	A	B	A	A	A	B	B	B	B	B	B	A	B	A	B	B	B	C	A	B	A	B	A	A	B	A	A	B	B	A	C	B	C	B
LongputeB	A	B	A	B	A	A	B	A	B	A	A	A	B	B	A	A	B	A	A	A	B	B	B	B	B	A	B	A	B	B	B	B	C	A	B	A	B	B	A	B	A	A	B	B	A	C	B	C	B
XinB	A	B	A	B	A	A	B	A	B	A	A	A	A	A	A	A	B	A	A	A	B	B	B	B	B	A	B	A	A	B	B	B	C	A	B	A	B	A	A	B	A	A	B	B	B	C	A	C	B
Resormain1	A	B	A	A	A	A	A	A	B	A	A	A	B	B	A	A	B	A	A	A	B	B	NA	C	B	A	B	A	A	B	B	B	B	B	B	A	B	A	A	B	A	A	B	B	A	C	B	C	B
Zhonghui928	D	B	A	A	A	A	A	A	B	A	A	A	A	A	A	A	B	B	A	A	B	B	A	C	B	A	A	B	A	B	B	B	C	B	A	C	B	A	A	B	A	A	B	B	A	C	B	C	B
Chuannong527	B	B	A	A	A	A	A	A	B	A	A	A	A	A	A	A	B	B	A	A	B	B	B	C	B	A	A	A	NA	B	B	A	B	A	B	A	B	A	A	B	B	A	B	A	A	C	B	D	B
Minghui86	A	B	A	A	A	A	A	A	B	A	A	A	A	A	A	A	B	B	A	A	A	B	B	C	B	A	A	A	A	B	B	B	C	A	B	B	A	B	B	A	B	B	A	B	A	C	A	A	B
R207	A	B	A	A	A	A	A	A	B	A	A	A	B	B	A	A	B	A	A	A	A	A	B	C	B	A	B	A	B	B	B	B	C	A	B	A	B	B	B	A	B	B	A	A	A	C	A	C	A
9308	A	B	A	A	A	A	B	A	B	A	A	A	A	B	A	B	A	A	A	A	C	B	B	C	B	A	B	A	A	B	B	B	C	A	B	A	B	A	A	B	B	B	A	B	B	C	B	C	B
P1	C	B	A	A	A	A	B	A	A	A	A	A	A	A	A	A	B	A	A	A	A	B	A	C	B	A	B	A	B	B	B	B	C	A	B	A	B	A	A	B	A	A	B	B	A	A	A	C	A
P3	A	B	A	A	A	A	B	A	A	A	A	A	A	A	A	A	B	A	A	A	A	A	B	C	B	B	B	A	A	B	B	B	C	A	B	A	B	A	A	B	A	A	B	B	C	C	A	C	B
P32	B	B	A	A	A	A	B	A	B	A	A	A	B	B	A	A	B	B	A	A	A	A	A	A	A	A	A	A	A	B	B	B	C	A	B	A	B	A	A	A	A	A	B	B	A	C	A	A	B
P38	A	B	A	A	A	A	A	B	B	B	B	B	B	A	A	A	B	A	A	A	A	A	B	C	B	A	B	A	A	B	B	B	C	A	B	A	B	A	A	B	A	A	B	B	A	C	B	C	B
P51	B	B	B	A	A	A	A	A	B	A	A	A	B	B	A	A	B	A	A	A	A	A	B	C	B	B	B	A	B	B	B	B	C	A	B	B	A	B	B	A	B	A	B	B	A	C	A	C	B
P53	A	B	A	B	A	A	B	A	B	A	A	A	A	A	A	A	B	A	A	A	B	B	B	B	B	A	B	A	A	B	B	B	A	A	B	A	B	A	A	B	B	A	B	B	B	C	A	C	B
P426	A	B	A	A	A	A	A	A	B	A	A	A	A	A	A	A	B	A	A	A	A	A	B	C	B	B	B	A	B	B	B	B	C	A	B	A	B	A	A	B	A	A	B	B	A	C	A	C	B
P62-2-2	B	B	A	A	A	A	A	A	B	A	A	A	A	A	A	A	B	B	A	A	A	A	B	C	B	A	A	A	B	B	B	A	B	A	B	A	B	A	A	B	A	A	B	B	A	C	B	C	B
P929	A	B	A	B	A	A	A	A	A	A	A	A	A	A	A	A	B	A	A	A	B	B	B	B	B	A	B	A	A	B	B	B	A	B	B	A	B	B	B	A	B	B	A	A	B	A	A	C	A
G97	A	B	A	B	A	A	B	A	B	A	A	A	A	A	A	A	B	A	A	A	B	B	A	C	B	A	B	A	A	B	B	B	A	B	B	A	B	A	A	B	A	A	B	B	A	C	B	C	A
L100	A	B	A	A	A	A	A	A	A	A	A	A	A	A	A	A	B	A	A	A	A	A	B	C	B	B	B	A	A	B	B	B	C	A	B	A	B	A	A	B	A	A	B	B	C	C	B	D	B
L110	A	B	A	B	A	A	B	A	B	A	A	A	A	A	A	A	B	A	A	A	B	B	B	B	B	A	B	A	A	B	B	B	C	A	B	A	B	A	A	B	A	A	B	B	B	C	A	C	B
Zhi4	A	B	A	A	A	A	A	A	A	A	A	A	A	A	A	A	B	A	A	A	A	A	B	C	B	B	B	A	A	B	B	B	C	A	B	A	B	A	A	B	A	A	B	B	C	C	B	D	B
Minghui725	A	B	A	B	A	A	B	A	B	A	A	A	A	A	A	A	B	A	A	A	B	B	B	B	B	A	B	B	A	A	A	B	B	B	B	A	B	A	A	B	A	A	B	B	A	C	A	B	B
Tianhui988	B	B	A	B	A	A	B	A	B	A	A	A	A	A	A	B	B	A	A	A	B	B	B	B	B	A	A	B	A	B	B	A	C	A	B	A	B	A	A	B	A	A	A	B	B	C	A	B	B
Miyang46	A	B	A	B	A	B	B	A	A	A	A	A	A	A	A	A	B	B	A	A	B	A	B	C	B	A	B	A	B	B	B	B	C	A	B	A	B	A	A	B	A	A	B	B	B	C	B	B	B
R-88	A	B	A	B	A	A	B	A	B	A	A	A	A	A	A	A	B	A	A	A	B	B	B	B	B	A	B	A	A	B	B	B	A	B	B	A	A	A	A	B	A	A	B	B	B	C	A	B	B
R-8006	B	B	B	A	B	B	A	B	B	B	B	B	B	B	B	B	A	B	B	B	C	B	A	A	A	B	A	B	A	A	A	B	A	B	A	B	A	B	B	A	B	B	A	B	A	A	A	A	A
R-9331	B	B	B	A	B	B	A	B	B	B	B	B	B	B	B	B	A	B	B	B	C	B	A	A	A	B	A	B	A	A	A	A	A	B	A	B	A	B	B	A	B	B	A	B	A	A	A	B	A
R-527	B	B	B	A	B	B	A	B	B	B	B	B	B	B	B	B	A	B	B	B	C	B	A	A	A	B	A	B	A	A	A	A	A	B	A	B	A	B	B	A	B	B	A	B	A	A	A	A	A
Jijing810	B	B	B	A	B	B	A	B	B	B	B	B	B	B	A	B	A	B	B	B	C	B	B	NA	B	A	B	A	A	B	B	A	C	A	B	NA	NA	NA	NA	NA	NA	NA	NA	NA	A	A	A	A	A
Xiushui03	A	B	NA	NA	C	D	A	C	B	C	C	C	A	A	NA	A	B	B	C	C	E	B	B	NA	B	B	A	NA	A	B	NA	NA	C	B	A	NA	NA	NA	NA	NA	NA	NA	NA	NA	A	A	A	A	A
Xiushui103	D	B	A	B	A	B	A	A	A	A	A	A	A	A	A	A	B	B	B	B	A	B	B	B	B	A	A	B	A	B	B	B	C	A	B	A	A	A	A	B	A	A	B	B	C	C	A	C	B
Xiushui519	A	B	B	A	B	B	A	B	B	B	B	B	B	A	A	B	A	B	B	B	B	B	A	C	A	B	A	B	A	A	A	A	A	B	A	B	A	B	B	A	B	NA	NA	NA	A	A	A	A	A
Xinyanggu	B	B	B	NA	B	B	A	B	B	B	B	B	B	B	B	B	A	B	B	B	B	B	A	C	A	NA	NA	A	B	B	B	B	C	A	B	NA	A	NA	NA	NA	A	A	B	B	A	A	A	A	A
Guangfengning	D	B	A	A	A	A	A	A	B	A	A	A	A	A	A	A	A	B	A	A	C	B	B	C	B	A	B	A	A	B	B	B	C	A	B	A	B	A	A	B	A	A	B	B	B	C	B	D	B
Xiaozimi	A	B	A	A	A	A	A	A	B	A	A	A	A	B	A	A	B	B	A	A	B	A	NA	B	B	A	A	B	A	B	B	B	C	A	B	A	B	A	A	B	A	A	B	B	B	C	B	C	B
Hanyangli2	A	B	A	A	A	A	A	A	B	A	B	A	A	A	A	A	B	B	A	A	A	B	B	B	B	A	B	A	A	B	B	B	C	A	B	A	B	A	A	B	A	A	B	B	A	C	A	C	B
Hongqi5	B	B	B	A	B	B	A	B	B	B	B	B	B	B	B	B	A	B	B	B	C	B	A	A	A	B	A	B	A	A	A	A	B	B	A	B	A	A	B	A	B	B	A	A	A	A	A	NA	A
Guanghui128	A	B	A	A	A	A	A	A	B	A	A	A	A	A	A	A	B	A	A	A	B	A	B	B	B	A	B	A	A	B	B	B	A	B	B	A	B	A	A	B	A	A	B	B	B	C	B	C	B
Chikenuo	A	B	B	A	B	B	A	B	B	B	B	B	B	B	A	B	A	B	B	A	B	B	A	A	A	B	A	B	A	A	A	A	B	B	A	B	A	B	B	A	B	B	A	A	A	A	A	B	A
Zegu	A	B	A	B	A	A	B	A	A	A	A	A	A	A	A	A	A	B	A	A	B	A	B	B	B	B	A	A	A	B	B	B	C	A	B	A	B	A	A	B	B	A	B	B	B	C	B	C	B
Minghui63	A	B	A	B	A	A	B	A	B	A	A	A	A	A	A	A	B	A	A	A	B	B	B	B	B	A	B	A	A	B	B	B	A	B	B	A	B	A	A	B	A	A	B	B	B	C	A	C	B
Shuhui527	A	B	A	B	A	A	B	A	B	A	A	A	A	A	A	A	B	A	A	A	B	B	B	B	B	A	B	A	A	B	B	B	C	A	B	A	B	A	A	B	A	A	B	B	B	C	A	C	B
Mianhui725	A	B	A	B	A	A	B	A	B	A	A	A	A	A	A	A	B	A	A	A	B	B	A	C	B	A	B	A	A	B	B	B	A	B	B	A	B	A	A	B	A	A	B	B	A	C	B	C	A
Aijiaobaimizai	A	B	A	B	A	A	A	A	A	A	A	A	A	A	A	A	B	B	A	A	B	B	B	B	B	A	B	B	A	B	B	B	C	A	B	A	A	A	A	B	A	A	B	B	A	C	B	D	B
Gemalie	B	B	A	B	A	C	B	A	A	B	A	B	A	B	A	A	B	B	A	A	B	A	A	B	A	A	A	C	A	B	B	B	C	B	A	B	B	A	A	A	C	A	B	B	A	C	A	C	B
Hongjiaozhan	A	B	A	B	A	A	A	A	B	A	A	A	A	A	A	A	A	B	A	A	B	A	B	C	B	B	A	A	A	B	B	B	C	B	A	A	B	A	A	B	A	A	B	B	A	C	B	C	B
Zhaitang	B	B	A	B	A	A	A	A	B	A	A	A	A	B	A	A	B	B	A	B	B	A	B	B	B	A	A	B	A	B	B	B	C	A	A	A	A	A	A	B	A	A	B	B	B	C	B	C	B
Note: Letters (A, B, C, D, etc.) in each column denote different allelic types for a specific marker. The symbol "NA" indicates missing data.
[truncated: 169 more columns]

## Sheet: table2
Supplementary table 2. Primer sequences of molecular markers associated with rice plant height
Marker name	Forward (5'-3')	Reverse (5'-3')	Chr.	Physical position
				Star	end
RM6103	CTCGATTGGACGCGAATC	CCAAGCCCTAAAACCCTCTC	Chr. 3	13193148	13193331
RM523	AAGGCATTGCAGCTAGAAGC	GCACTTGGGAGGTTTGCTAG	Chr. 3	1328428	1328575
RM409	CCGTCTCTTGCTAGGGATTC	GGGGTGTTTTGCTTTCTCTG	Chr. 9	18750710	18750804
RM3589	TGAAGTTTTCGAGTCCACCG	AGATCAGGGTAGAGGGCTGC	Chr. 7	25333233	25333338
D818	TCCGCGTGCTACTTCCTC	GCTGCCATCACCACTGCT	Chr. 8	8373595	8373765
D815	CAACCCACTTTCCCCTTCCT	CAGCCTCATCGTCCTCACAA	Chr. 8	6721001	6721101
D622	CATCCACTAGCAACCCT	TCTTGAACTTAACGCCT	Chr. 6	10184813	10184942
D448	AGCAAATGAAAGAAAAAAAG	TGACCATAGAAGGGCTAAAG	Chr. 4	26330035	26330154
D304B	AACTACAGGACACCAGAAAAAT	TGAAAAGAAGCAGTAACAGAGC	Chr. 3	3688583	3688839
D224C	AATTGCACTCTACTATCTGG	CAACTGACAACACAAACACT	Chr. 2	19550053	19550134
D206C	GAAGTAGGGATGATGGCGG	GGGGAGAGAGGGAGGTGAA	Chr. 2	3036174	3036304
D142C	AGTGTAGTATTGGCTATTCGT	AGACTTTTCTCACCCTTCATA	Chr. 1	42546891	42547103
D142A	GATGTGTAGCGGTGAGATT	ACCTGATGACCATACTGGA	Chr. 1	41752968	41753179
D134B	ATTCAACCATTCCATCCATG	CTCTATCCCGTCCCTATCTC	Chr. 1	34435472	34435653
D130B	GAGTGTCTCAAACTTAGCAT	TAACAAAATACGCACCTTAC	Chr. 1	30519905	30520007
D128A	GGACAAAAAAACCAACAC	TAGATAACAGGCATACCA	Chr. 1	28077061	28077162
D122E	ACCCCCTATACTATATCCCTA	ATTGTTGTACTTGTGCTTGAG	Chr. 1	22330922	22331028
D120A	ATGAAGCACGCTGAAGATAA	TAACATACTTTTGAGGGGTC	Chr. 1	19655749	19655825
D118A	TAGTAGAGTGAATTATGGCA	TATTTGGATTTATATGGAGA	Chr. 1	16750739	16750883
D116C	GTTTTCTTTCCGCTTTTGTC	GAACCTCTGCTTCTTGTTCG	Chr. 1	15458948	15459082
D1126	CTTCTGTGGAGTCGCACAATC	CGAACCGTCAGGTCCTTAGTA	Chr.11	12380708	12380863
D1051	GTCGTCAGCACCCTCACT	CAATCGCACTACCAAATC	Chr. 10	22879409	22879504

## Sheet: table3
Supplementary table 3. The genotypic value of the ten loci and the average plant height of the 265 genotypes evaluated in four-year environment were used for building the prediction model.
Genotype	Origin or developed by	Ecological type	RM409	RM6103	D130B	D224C	D142C	RM3589	D448	D1051	D1126	D815	Planted in June, 2017	Planted in June, 2018	Planted in May, 2013	Planted in May, 2012	Average plant height over four years
IRAT 104	France	Upland rice	-2	-2	-2	2	2	2	2	2	-2	-2	139.77	121	128.37	107.67	124.2
Chihe	Guangxi, China	Deep water rice	-2	-2	2	2	2	2	2	2	-2	2	183.03	159.67	142.57	148.17	158.36
TeQing	Guangdong, China	Cultivar, breed in 1984	-2	-2	-2	-2	-2	-2	2	-2	-2	2	117.67	114.3	119.5	102.13	113.4
LSBR-33	USA	Sheath blight resistant line	-2	-2	2	2	2	-2	2	2	-2	-2	108.57	110.07	114.57	95.6	107.2
Maybelle	USA	Japonica	2	-2	2	2	-2	-2	2	2	2	-2	109.53	96.9	93.3	90.7	97.61
Jiangxisimiao	Jiangxi, China	Cultivar, indica	-2	-2	2	-2	2	-2	2	-2	-2	2	131.3	116.3	137.03	129.67	128.58
Wenguang	Ningxia, China	Landrace, japonica	-2	-2	2	2	2	-2	-2	2	2	2	101.6	89.77	112.73	97.9	100.5
L202	USA	Indica	-2	-2	2	2	2	-2	2	2	2	-2	94.23	84.07	85.83	79.03	85.79
Miyang23	Korea	Cultivar, indica	-2	-2	-2	-2	2	-2	2	-2	-2	-2	114.73	98.57	110.1	97.7	105.28
Koshihikari	Japan	Cultivar, japonica	-2	-2	2	2	-2	-2	-2	2	2	-2	101.1	83.6	99.07	87.53	92.83
IR26	IRRI, Philippines	Cultivar, indica	-2	-2	-2	-2	2	-2	2	-2	-2	-2	107.8	97.77	110.3		105.29
Dular	India	Indica	-2	-2	-2	2	2	2	2	2	-2	2	174.63	149.73	162.8	142.47	157.41
Shuangzhuzhan	Guangdong, China	Cultivar, indica	-2	-2	2	-2	2	-2	2	-2	-2	2	139.27	125.37	133.97	132	132.65
Nortai	USA	Cultivar, japonica	2	-2	2	2	2	2	2	2	2	-2	113.9	104.07	99.73	99.57	104.32
Balilla	Italy	Japonica	-2	-2	2	2	-2	-2	-2	2	2	-2	100.13	81.07	91.1	78.77	87.77
IR34	IRRI, Philippines	Cultivar, indica	-2	-2	2	2	-2	-2	2	2	2	-2	-	125.07	-	-	125.07
Dijiaowujian	Taiwan, China	Indica	-2	-2	-2	-2	2	-2	2	-2	-2	2	119.93	111.13	113	105.23	112.33
Katy	USA	Japonica	-2	-2	2	2	-2	-2	2	2	2	-2	135.2	124.9	114.7	106.73	120.38
Zhonghan3	Zhejiang, China	Upland rice, japonica	2	-2	2	2	-2	2	2	2	2	-2	132.83	127.8	126.97	121.53	127.28
Ariete	Italy	Japonica	-2	-2	2	2	2	-2	2	2	2	-2	90.9	78.93	90.73	77.43	84.5
IR29	IRRI, Philippines	Cultivar, indica	-2	-2	-2	-2	2	-2	2	2	-2	2	105.17	97.67	100.83	-	101.22
Gongxiang	Japan	Japonica	-2	-2	2	2	-2	-2	-2	2	2	-2	89.5	75.43	87.2	70.27	80.6
Vista	Louisana, USA	-	2	-2	2	2	-2	-2	2	2	2	-2	133.03	117.73	114.93	108	118.43
Jasmine 85	Thailand	Indica	-2	-2	-2	-2	2	-2	2	-2	-2	2	120.13	112.43	129.33	117.27	119.79
Taichung65	Taiwan, China	Old cultivar, breed in 1929, japonica	-2	-2	2	2	-2	-2	-2	2	2	-2	130.9	117.63	126.83	117.13	123.13
Kongyu131	Japan	Cultivar, japonica	-2	-2	2	2	-2	-2	-2	2	2	-2	68.8	65.03	61.47	72.4	66.93
Jinxiandao	Jilin, China	Landrace, japonica	-2	-2	2	2	-2	-2	-2	2	2	-2	82.4	84.6	79.37	71.03	79.35
Luyu132	Japan	Old cultivar, breed in 1882, japonica	-2	-2	2	2	-2	-2	-2	2	2	-2	112.6	90.2	104.03	-	102.28
Zihong	Zhejiang, China	Landrace, indica	-2	-2	-2	-2	2	-2	2	-2	-2	2	190.47	181.8	172.47	188.53	183.32
Bashizao	Hunan, China	Landrace, indica	-2	-2	-2	-2	2	-2	2	-2	-2	2	101.83	109.13	95	100.6	101.64
Huangsiwangu	Guizhou, China	Landrace	2	2	2	2	2	-2	2	2	2	2	227.57	230.33	211.17	200.47	217.38
Lengshuigu	China	Landrace	2	2	2	2	-2	-2	2	2	-2	2	182.73	183.7	170.7	179.2	179.08
IR8	IRRI, Philippines	Cultivar, indica	-2	-2	-2	-2	2	-2	2	-2	-2	2	77.5	95.43	95.77	88.57	89.32
Laohonggu	Anhui, China	Landrace, japonica	-2	-2	2	2	-2	-2	-2	2	2	2	113.47	105.43	115.37	114.83	112.28
Maxiangu	Yunnan, China	Landrace	2	2	2	2	-2	-2	2	2	-2	2	180.3	157	167.03	165.07	167.35
Yinsibai	Guangxi, China	Landrace	-2	-2	-2	-2	-2	-2	2	-2	-2	2	196.53	177.4	156.1	137.77	166.95
Nongken58	Japan	Cultivar, japonica	-2	-2	2	2	-2	-2	-2	2	2	-2	109.93	118.63	118.77	118.4	116.43
Heidao	Henan, China	Landrace, indica	-2	2	2	2	2	-2	-2	2	2	2	152.4	143.47	145	146.1	146.74
Qitougu	Yunnan, China	Landrace, indica	-2	-2	2	2	2	2	2	2	-2	2	196.27	189.57	180.3	193.07	189.8
Nantehao	Jiangxi, China	Cultivar, indica	-2	-2	-2	2	-2	-2	2	-2	-2	2	181.77	148.27	157.43	150.07	159.38
Gaoshanhong	Hunan, China	Landrace, indica	-2	-2	-2	-2	-2	-2	2	-2	-2	2	164.97	141.13	146.63	141.9	148.66
Huangdidao	China	Landrace	-2	2	2	-2	-2	-2	2	-2	2	2	108.27	123.27	140.27	134.97	126.69
Gongju73	Yunnan, China	Landrace, indica	-2	-2	-2	-2	-2	-2	2	-2	-2	2	114.93	108.67	110.9	106.83	110.33
Xiaobaibandao	China	Landrace	-2	2	2	-2	-2	-2	2	-2	2	2	110.1	124.37	105.73	-	113.4
Sanlicun	Shanxi, China	Landrace, japonica	-2	2	2	2	2	-2	2	2	2	-2	144.17	118.77	136.23	131.93	132.78
Feidongtangdao	Anhui, China	Weekly rice, japonica	-2	2	2	-2	-2	-2	2	2	2	2	152.6	107.67	134.4	123.9	129.64
Magu	China	Landrace	2	2	2	2	-2	-2	2	2	-2	2	193.17	186.5	174.83	213.3	191.95
Laohudao	Zhejiang, China	Landrace, japonica	-2	2	2	2	-2	-2	2	2	2	2	144	137.7	131.7	140.4	138.45
Baikexian	Anhui, China	Landrace, indica	-2	-2	-2	2	-2	-2	2	2	-2	2	124.87	117.6	116.45	127.03	121.49
Laiantangdao	Anhui, China	Weekly rice, japonica	-2	2	2	2	-2	-2	2	2	2	2	151.2	130.13	145.47	138.43	141.31
Weiguo	Liaoning, China	Japonica	-2	-2	2	2	-2	-2	-2	2	2	-2	108.37	88.6	95.2	96.1	97.07
Huaiyuantangdao	Anhui, China	Weekly rice, japonica	-2	-2	2	2	-2	-2	-2	2	2	2	147.33	135.87	147.97	143.75	143.73
Gongjiao10	Jilin, China	Cultivar, japonica	-2	-2	2	2	-2	-2	-2	2	2	-2	116.43	104.3	109.77	100.43	107.73
Aijiaonante	Guangdong, China	Cultivar, indica	-2	-2	-2	-2	-2	-2	-2	-2	-2	2	98.03	86	86.53	89.27	89.96
TN1	Taiwan, China	Cultivar, breed in 1956, indica	-2	-2	-2	-2	-2	2	2	-2	-2	2	106.27	100.13	108.8	96.67	102.97
Yanzhan	Guizhou, China	Landrace, indica	-2	-2	2	-2	2	-2	2	2	-2	2	195.27	175.03	174.37	181.37	181.51
Zijindou	Henan, China	Landrace, indica	-2	-2	-2	2	2	-2	2	-2	-2	2	185.1	164.27	157.17	158.43	166.24
Majiugu	Shanxi, China	Landrace, japonica	-2	-2	2	2	2	-2	2	2	2	2	134.33	116.1	125.93	122.8	124.79
Jiyounuo	Guizhou, China	Landrace	-2	2	2	2	2	-2	2	2	2	2	171.83	167.73	165.1	173.8	169.62
Shunhezao	Guizhou, China	Landrace, indica	-2	-2	-2	-2	2	-2	2	-2	-2	2	152.6	135.53	139.97	135.55	140.91
Laobaishu	Fujian, China	Landrace, indica	-2	-2	-2	-2	2	-2	2	-2	-2	2	195.83	189.9	171.93	175.43	183.28
Xianggu	Yunnan, China	Landrace	2	-2	2	2	2	-2	2	2	-2	-2	143.2	139.63	118.05	127.4	132.07
Wujiaozhan	Shanxi, China	Landrace, indica	-2	-2	2	2	2	2	2	-2	-2	2	174.33	149	149.63	148.6	155.39
Xueliqing	Zhejiang, China	Landrace, japonica	-2	2	2	2	-2	-2	-2	2	2	2	146.33	136.4	133.87	126.17	135.69
Dadaotou	China	Landrace	-2	2	2	2	-2	-2	2	2	2	-2	158.33	144.27	150.7	134.5	146.95
Heimangdao	Xiujiang, China	Landrace, japonica	-2	2	2	2	-2	-2	2	2	2	-2	108.63	94.93	102.97	88.35	98.72
Wuyunjing7	Jiangsu, China	Cultivar, japonica	-2	-2	2	2	-2	-2	-2	2	2	-2	96.73	82.97	87.67	82.93	87.58
Lm3	Zhejiang, China	Lesion mimic mutant, wild type is 9311, indica	-2	-2	-2	-2	2	-2	2	-2	-2	2	122.37	116.73	133.13	108.3	120.13
P19zaodao	Zhejiang, China	Cultivar, indica	-2	-2	-2	-2	2	-2	2	-2	-2	2	114.87	107	106.17	111.1	109.78
Chunjiangnuo	Zhejiang, China	Cultivar, japonica	-2	-2	2	2	-2	-2	-2	2	2	2	101.73	101.63	94.63	106.57	101.14
S5	China	japonica	-2	-2	2	2	-2	-2	-2	2	2	-2	84.3	71.87	78.07	75	77.31
Lowseedset1	Zhejiang, China	Low seed set mutant, wild type is 9311, indica	-2	-2	-2	-2	2	-2	2	-2	-2	2	123.63	118.97	130.83	110.97	121.1
Tetep	Vietnam	Indica	-2	-2	-2	2	2	-2	2	-2	-2	2	173.53	169.5	163.33	-	168.79
Unk2	China	Landrace	-2	2	2	2	-2	-2	-2	2	2	-2	109.9	104	105.97	110.03	107.48
Unk3	China	Landrace	-2	-2	-2	-2	-2	-2	2	-2	-2	2	116.3	108.13	114.6	104.47	110.88
Camor	-	-	-2	-2	-2	-2	-2	-2	2	-2	-2	2	117.23	104.07	108.1	-	109.8
Unk5	China	Landrace	-2	-2	2	2	-2	-2	-2	2	2	2	109.77	96.4	94.3	96.57	99.26
Unk6	China	Landrace	-2	2	2	2	2	-2	2	2	2	2	-	-	152.9	151.63	152.27
Wuyunjing19	Jiangsu, China	Cultivar, japonica	-2	-2	2	2	-2	-2	-2	2	-2	-2	92.77	85.13	82.47	80.43	85.2
Yuehuizaozhan	Guangdong, China	Cultivar, indica	-2	-2	-2	-2	-2	-2	2	-2	-2	2	113.43	110.5	111.33	108.8	111.02
Yuansizhan	Guangdong, China	Cultivar, indica	-2	-2	-2	-2	-2	-2	2	-2	-2	2	124.53	112	112.03	108.27	114.21
Guoyouzhan	Guangdong, China	Cultivar, indica	-2	-2	-2	-2	-2	-2	2	-2	-2	2	121.33	113.27	117.8	109.6	115.5
Yuefengxinzhan	Guangdong, China	Cultivar, indica	-2	-2	-2	-2	-2	-2	2	-2	-2	2	121.2	112.1	117.87	114.03	116.3
Yuexiangzhan	Guangdong, China	Cultivar, indica	-2	-2	-2	-2	-2	-2	2	-2	-2	2	116.33	109.57	99.67	97.73	105.83
Shengyouhuazhan	Guangdong, China	Cultivar, indica	-2	-2	-2	-2	2	-2	2	-2	-2	2	116.63	116.33	99.3	108.63	110.23
Huangchaozhan	Guangdong, China	Cultivar, indica	-2	-2	-2	-2	-2	-2	2	-2	-2	2	125.03	115.47	114.37	113.63	117.13
Xiangtezhan	Guangdong, China	Cultivar, indica	-2	-2	-2	-2	-2	-2	2	-2	-2	2	119.23	108.8	95.2	112.2	108.86
Yuxiangyouzhan	Guangdong, China	Cultivar, indica	-2	-2	-2	-2	-2	-2	2	-2	-2	2	124.13	117.2	123.83	121.27	121.61
Huangfengzhan	Guangdong, China	Cultivar, indica	-2	-2	-2	-2	-2	-2	2	-2	-2	2	125.33	111.3	115.63	108	115.07
Moliluzhan	Guangdong, China	Cultivar, indica	-2	-2	-2	-2	-2	-2	2	-2	-2	2	121.6	111.17	110.7	107.27	112.68
Yuexiangsimiao	Guangdong, China	Cultivar, indica	-2	-2	-2	-2	-2	-2	2	-2	-2	2	128.47	113.97	121.5	119.1	120.76
Qifozhan	Guangdong, China	Cultivar, indica	-2	-2	-2	-2	2	-2	2	-2	-2	2	115.1	100.2	105.57	101.77	105.66
Yinhesizhan	Guangdong, China	Cultivar, indica	-2	-2	-2	-2	-2	-2	2	-2	-2	2	119.6	110.57	112.07	105.2	111.86
Yinjingruanzhan	Guangdong, China	Cultivar, indica	-2	-2	-2	-2	-2	-2	2	-2	-2	2	119.03	109.57	110.53	107.1	111.56
Meixiangzhan	Guangdong, China	Cultivar, indica	-2	-2	-2	-2	2	-2	2	-2	-2	2	118.73	112.83	118.37	109.03	114.74
Zhuxiangdao	Zhejiang, China	Landrace	-2	-2	-2	-2	-2	-2	2	-2	-2	2	121.63	112.83	123.43	110	116.98
Yuetaizaozhan	Guangdong, China	Cultivar, indica	-2	-2	-2	-2	-2	-2	2	-2	-2	2	112.83	103.4	112.3	102.57	107.78
Xinxianzhan	Guangdong, China	Cultivar, indica	-2	-2	-2	-2	2	-2	2	-2	-2	2	123.03	110.1	117.03	110.1	115.07
Yuezaosimiao	Guangdong, China	Cultivar, indica	-2	-2	-2	-2	-2	-2	2	-2	-2	2	112.77	106.23	109.33	104.1	108.11
Yangdao 4	Jiangsu, China	Cultivar, indica	-2	-2	-2	-2	2	-2	2	-2	-2	2	128.5	117.33	139.6	122.03	126.87
Baiyeqiu	Southwest, China	Landrace, indica	2	-2	2	2	2	-2	2	2	2	-2	151.07	146.93	133.97	149.43	145.35
9311	Jiangsu, China	Genome sequenced, cultivar, indica	-2	-2	-2	-2	2	-2	2	-2	-2	2	118.23	112.77	137.33	120.87	122.3
Zhongzu14	Zhejiang, China	Cultivar, indica	-2	-2	-2	-2	2	-2	2	-2	-2	2	110.33	103.43	108.75	105.65	107.04
GD14	Zhejiang, China	Restorer line, indica	-2	-2	-2	-2	-2	-2	2	-2	-2	2	130.57	124.53	132.73	123.93	127.94
GD54	Zhejiang, China	Restorer line, indica	-2	-2	-2	-2	-2	-2	2	-2	-2	2	121.57	113.7	117.17	105	114.36
GD61	Zhejiang, China	Restorer line, indica	-2	-2	-2	-2	2	-2	2	-2	-2	2	116.9	106.5	118.43	106.37	112.05
GD51	Zhejiang, China	Restorer line, indica	-2	-2	-2	-2	2	-2	2	-2	-2	2	118.77	113.5	116.93	118.77	116.99
GD52	Zhejiang, China	Restorer line, indica	-2	-2	-2	-2	2	-2	2	-2	-2	2	126.4	116.53	125.8	124.2	123.23
GD66	Zhejiang, China	Restorer line, indica	-2	-2	-2	-2	2	-2	2	-2	-2	2	115.2	111.17	122.43	114.83	115.91
GD71	Zhejiang, China	Restorer line, indica	-2	-2	-2	-2	-2	-2	2	-2	-2	2	127.43	113.1	110.43	112.93	115.98
GD120	Zhejiang, China	Restorer line, indica	-2	-2	-2	-2	2	-2	2	-2	-2	2	128.43	121	126.1	119.37	123.73
P20zaodao	China	Cultivar, indica	-2	-2	-2	-2	-2	-2	2	-2	-2	2	96.77	93.77	91.97	85.87	92.09
P21zaodao	China	Cultivar, indica	-2	-2	-2	-2	2	-2	2	-2	-2	2	105.5	93.5	91.07	87.23	94.33
P22zaodao	China	Cultivar, indica	-2	-2	-2	-2	-2	-2	2	-2	-2	2	117.37	101.53	109.2	99.43	106.88
2428	Jiangsu, China	Wide compatibility line, japonica	-2	-2	2	-2	-2	-2	2	2	2	-2	91.7	85.47	82.6	84.17	85.98
Nipponbare	Japan	Used in Rice Genome Sequencing Project, Japonica	-2	-2	2	2	-2	-2	-2	2	2	-2	90.17	74.1	83.75	85.8	83.45
Zhonghua11	Beijing, China	Cultivar, breed in 1984, japonica	-2	-2	2	2	-2	-2	-2	2	2	-2	106.23	89.9	100.97	95.2	98.08
Yuxiangyouzhan	Guangdong, China	Cultivar, indica	-2	-2	-2	-2	-2	-2	2	-2	-2	2	126.57	119	121.2	115.5	120.57
Huanglizhan	Guangdong, China	Cultivar, indica	-2	-2	-2	-2	-2	-2	2	-2	-2	2	126.3	117.73	122.93	109.73	119.18
Dianlong201	Yunnan, China	Landrace	-2	-2	-2	-2	-2	-2	2	2	-2	2	145.3	138.37	141.93	135.13	140.18
Guinongzhan	Guangdong, China	Cultivar, indica	-2	-2	-2	-2	-2	-2	2	-2	-2	2	125.37	113.27	123.37	112.6	118.65
Fengyuezhan	Guangdong, China	Cultivar, indica	-2	-2	-2	-2	-2	-2	2	-2	-2	2	130.63	122.83	124.67	110.83	122.24
Guangchao1	Guangdong, China	Cultivar, indica	-2	-2	-2	-2	-2	-2	2	-2	-2	2	127.3	122.7	123.9	114.07	121.99
Guangfengzhan	Guangdong, China	Cultivar, indica	-2	-2	-2	-2	-2	-2	2	-2	-2	2	123.93	107.17	119.3	108.9	114.83
Yinpinruanzhan	Guangdong, China	Cultivar, indica	-2	-2	-2	-2	-2	-2	2	-2	-2	2	119.8	116.8	115.63	107	114.81
Miyang83	Korea	Cultivar, reotorer line	-2	-2	-2	-2	2	-2	2	-2	-2	2	122.13	111.97	114.17	105.87	113.53
Wunong1	China	Cultivar	-2	-2	-2	-2	-2	-2	2	-2	-2	2	100.03	101	93.23	97.17	97.86
Lianxianzhan	Guangdong, China	Cultivar, indica	-2	-2	-2	-2	2	-2	2	-2	-2	2	124.73	105.93	116.37	105.83	113.22
Hesizhan	Guangdong, China	Cultivar, indica	-2	-2	-2	-2	-2	-2	2	-2	-2	2	132.73	130.13	122.97	108.7	123.63
Zhongjian2	Hunan, China	Cultivar, indica	-2	-2	-2	-2	2	-2	2	-2	-2	2	137.93	139.4	144.2	125.83	136.84
Huahang-1	Guangdong, China	Cultivar, indica	-2	-2	-2	-2	-2	-2	2	-2	-2	2	126.53	113.4	120.87	108.63	117.36
Fengmeizhan	Guangdong, China	Cultivar, indica	-2	-2	-2	-2	-2	-2	2	-2	-2	2	126.87	118.9	130.53	119.23	123.88
IRBB54	IBRI, Philippines	-	-2	-2	-2	-2	2	-2	2	-2	-2	2	99.4	96.03	105.2	92.63	98.32
Yinfengsimiao	Guangdong, China	Cultivar, indica	-2	-2	-2	-2	2	-2	2	-2	-2	2	116.23	107.1	119.23	109.57	113.03
Qingguai	China	Landrace, indica	-2	-2	-2	-2	-2	-2	2	-2	-2	2	107.4	103.33	99.93	98.7	102.34
Guguangai23	China	Landrace	-2	-2	-2	-2	-2	-2	2	-2	-2	2	110.17	99.03	105.3	99.2	103.43
Miyang46	Korea	Cultivar, indica	-2	-2	-2	-2	2	-2	2	-2	-2	2	108.9	109.83	118.33	115.53	113.15
Guangyuanzhan	Guangdong, China	Cultivar, indica	-2	-2	-2	-2	2	-2	2	-2	-2	2	121.2	111.4	117.8	106.73	114.28
Guangchao8	Guangdong, China	Cultivar, indica	-2	-2	-2	-2	-2	-2	-2	-2	-2	2	122.1	111.13	115.2	112.7	115.28
Huahang-2	Guangdong, China	Cultivar, indica	-2	-2	-2	-2	-2	-2	2	-2	-2	2	128.1	121.03	122.27	112.37	120.94
Yue0421	Guangdong, China	Cultivar, indica	-2	-2	-2	-2	-2	-2	2	-2	-2	2	118.77	110.43	115.73	108.57	113.38
Taihang68	Guangdong, China	Cultivar, indica	-2	-2	-2	-2	-2	-2	2	-2	-2	2	128.8	127.43	128.43	114.2	124.72
IRBB60	IRRI, Philippines	-	-2	-2	-2	-2	2	-2	2	-2	-2	2	97.07	97.17	109.1	94.03	99.34
Xin0423	China	Cultivar	-2	-2	-2	-2	-2	-2	2	-2	-2	2	125.53	118.43	118.73	111.43	118.53
Jinchao1	Guangdong, China	Cultivar, indica	-2	-2	-2	-2	-2	-2	2	-2	-2	2	122.8	117.1	121.47	108.1	117.37
Yangdao6	Jiangsu, China	Cultivar, indica	-2	-2	-2	-2	2	-2	2	-2	-2	2	126.07	122.27	140.83	119.73	127.23
Shuangzhenzhan	Guangdong, China	Cultivar, indica	-2	-2	-2	-2	-2	-2	2	-2	-2	2	116.43	110.23	109.1	105.97	110.43
Fenghuazhan	Guangdong, China	Cultivar, indica	-2	-2	-2	-2	-2	-2	2	-2	-2	2	115.03	108.23	109.93	99.43	108.16
Fengsizhan	Guangdong, China	Cultivar, indica	-2	-2	-2	-2	-2	-2	2	-2	-2	2	117.13	110.47	120.7	105.2	113.38
Hanghui7	Guangdong, China	Restorer line	-2	-2	-2	-2	-2	-2	2	-2	-2	2	129.17	125.27	126.33	112.1	123.22
Aizaizhan	Guangdong, China	Cultivar, indica	-2	-2	2	-2	2	-2	2	-2	-2	2	176.2	170.37	166.77	151.43	166.19
Zhongzao39	Zhejiang, China	Cultivar, indica	-2	-2	-2	-2	-2	-2	2	-2	-2	2	103.1	103.27	100.63	139.6	111.65
IR8	IRRI, Philippines	Cultivar, indica	-2	-2	-2	-2	2	-2	2	-2	-2	2	69.5	78.33	73.3	84.6	76.43
Baok	Indonesia	-	-2	-2	2	2	2	-2	2	2	-2	2	140.8	128.97	131.87	111.93	128.39
Zhongshan1	Guangdong, China	Old Indica landrace developed by crossing Oryza sativa with Oryza rufipogon	-2	-2	2	-2	2	-2	2	-2	-2	2	-	113.4	165.03	-	139.22
Zhuyin2	Guangdong, China	Cultivar, indica	-2	-2	-2	-2	-2	-2	2	-2	-2	2	131	115.23	121.5	-	122.58
Guangchang13	Guangdong, China	Cultivar, indica	-2	-2	-2	-2	2	-2	2	2	-2	2	156.5	148.83	144.23	141.8	147.84
Zhenzhuai	Guangdong, China	Cultivar, indica	-2	-2	-2	-2	-2	-2	2	-2	-2	2	122.47	103.07	110.1	100.63	109.07
Bahagia	Malaysia	-	-2	-2	-2	-2	2	-2	2	-2	-2	2	-	-	115.63	88.63	102.13
Digu	Fujian, China	Cultivar, indica	-2	2	2	2	2	2	2	2	-2	2	194.6	195	197.3	180.03	191.73
Zhaiyeqing8	Guangdong, China	Cultivar, breed in 1971, indica	-2	-2	2	-2	2	-2	2	-2	-2	2	114.07	101.17	108.07	104.4	106.93
Caomaodan	Henan, China	Landrace, indica	-2	-2	2	2	2	-2	2	2	-2	2	185.63	174.73	177.17	169.47	176.75
Tianjidu	Guangdong, China	Landrace, indica	-2	-2	-2	-2	2	2	2	-2	-2	2	136.07	115.27	136.47	-	129.27
Lucaihao	Fujian, China	Cultivar, indica	-2	-2	-2	-2	2	-2	2	-2	-2	2	-	122.6	136.4	-	129.5
Liantangzao4	Jiangxi, China	Cultivar, indica	-2	-2	-2	-2	-2	-2	2	-2	-2	2	100.6	103.7	104.93	98.5	101.93
Shundetanghe	Guangdong, China	Landrace, indica	-2	-2	-2	-2	2	2	2	-2	-2	2	148.17	123.07	129.1	123.5	130.96
Jaya	India	-	-2	-2	-2	-2	2	-2	2	-2	-2	2	107	99.9	103.7	-	103.53
RAJBHOG	-	Aromatic rice	-2	-2	2	2	-2	2	2	2	-2	2	159.13	143.77	149	142.3	148.55
Cisadane	Nigeria	-	-2	2	-2	-2	2	-2	2	2	-2	2	-	-	117.03	-	117.03
BG90-2	Sri Lanka	-	-2	-2	2	2	-2	-2	-2	2	2	-2	96.8	91.73	94.5	95	94.51
Nongken57	Japan	Cultivar, japonica	2	-2	2	2	2	-2	2	2	2	-2	134.47	113.13	-	121.1	122.9
Nongken58	Japan	Cultivar, japonica	-2	-2	2	2	-2	-2	-2	2	2	2	115.87	101.63	109.43	106.73	108.42
Guihuahuang	Jiangsu, China	Cultivar, japonica	-2	-2	2	2	2	-2	2	2	2	2	161.53	149	155.8	164.57	157.73
Rohini	India	-	-2	-2	-2	2	2	-2	2	-2	-2	2	115.93	117.23	120.23	141.7	123.78
Laolaiqing	Jiangsu, China	Cultivar, breed in 1950s, japonica	-2	2	2	2	-2	-2	2	2	2	2	111.6	102.53	118.1	107.2	109.86
Aiguo	Japan	Old cultivar, breed in 1882, japonica	-2	-2	2	2	-2	-2	-2	2	2	-2	93.93	94.87	88.1	85.1	90.5
Shishoubaimao	Japan	Cultivar, japonica	-2	-2	2	2	-2	-2	-2	2	2	2	119.17	106.1	122.2	113.27	115.18
Huangkezaonianri	Jiangsu, China	Landrace, japonica	-2	-2	2	2	-2	-2	-2	2	2	-2	115.57	102.57	106.6	105.4	107.53
Nonghu6	Zhejiang, China	Cultivar, japonica	-2	2	2	2	-2	-2	-2	2	2	2	144.5	133.47	151.17	137.1	141.56
Suzhouqing	Jiangsu, China	Landrace, japonica	-2	-2	2	2	-2	-2	-2	2	2	2	126.43	121.33	136.87	134.47	129.78
Bodao	China	Landrace	-2	2	2	2	-2	-2	-2	2	2	2	154.57	141.23	163.93	147.23	151.74
Jiangnanwan	Jiangsu, China	Landrace	-2	2	2	2	2	-2	2	2	2	2	137.27	129.03	132.37	-	132.89
Queernuo	China	Landrace	-2	2	2	2	-2	-2	2	2	2	2	143.1	146.2	102.43	-	130.58
Wuzuinuo	Hubei, China	Landrace	-2	-2	2	2	-2	2	2	2	-2	2	210.4	199.77	203.1	200.5	203.44
Dabainuo	Yunnan, China	Landrace	2	2	-2	-2	2	-2	2	-2	-2	2	210.57	184.27	177.23	144.4	179.12
Haobian1	Yunnan, China	Landrace, japonica	-2	-2	2	-2	2	-2	2	-2	-2	2	168.63	149.3	165.77	131.9	153.9
Zamianni	Yunnan, China	Landrace, japonica	-2	-2	-2	-2	2	-2	2	-2	-2	2	114.7	108.27	116.5	101.8	110.32
Licailiao	China	-	-2	-2	2	-2	2	2	2	-2	-2	2	160.87	147.53	160	63.85	133.06
Chujing26	Yunnan, China	Cultivar, japonica	-2	-2	2	2	-2	-2	-2	2	2	2	112.2	107.63	114.2	112.5	111.63
IR24	IRRI, Philippines	Cultivar	-2	-2	-2	-2	2	-2	2	-2	-2	2	99.73	53.87	103.93	79.73	84.32
Jiashao3	Zhejiang, China	Cultivar, japonica	-2	2	2	2	-2	-2	-2	2	2	2	97.7	92.87	90.63	94.53	93.93
Zhejing27	Zhejiang, China	Cultivar, japonica	-2	-2	2	-2	-2	-2	-2	2	2	2	108	101.33	109.33	105.1	105.94
Aizhixu	Japan	Cultivar, japonica	-2	-2	2	2	-2	-2	-2	2	2	-2	111.1	103.8	121.93	102.9	109.93
Xueheaizao	Yunnan, China	Landrace, japonica	-2	-2	-2	-2	2	-2	2	-2	-2	2	-	-	110.07	100.1	105.08
IR40	IRRI, Philippines	Cultivar, indica	2	2	2	2	-2	-2	2	2	2	-2	97.93	104.77	113.3	120.73	109.18
Jinzao47	Zhejiang, China	Cultivar, indica	-2	-2	-2	-2	-2	-2	2	-2	-2	2	106.7	102.97	111.17	105.5	106.58
Qiannong	Guizhou, China	Landrace, indica	-2	-2	-2	-2	-2	-2	2	-2	-2	2	108.9	96.97	108.7	100.13	103.68
Teai	China	Landrace	-2	-2	-2	-2	2	-2	2	-2	-2	2	71.87	69.97	67.2	-	69.68
Xinguiai	Jiangsu, China	Landrace, indica	-2	-2	2	-2	-2	-2	2	-2	-2	2	88.27	79	92.03	90.75	87.51
Zenith	USA	Japonica	2	-2	2	2	2	2	2	2	2	-2	127.83	126.47	143.83	-	132.71
Conglaai	China	Landrace	-2	-2	-2	-2	-2	-2	2	-2	-2	2	-	50.3	44.65	-	47.48
B5580A	-	-	-2	-2	2	2	2	-2	2	2	2	2	101.83	97.97	106.07	93.8	99.92
Neixiang85B	Sichuan, China	Maintainer line	-2	-2	-2	-2	2	-2	2	-2	-2	2	108.3	100.73	-	-	104.52
902B	China	Maintainer line	-2	-2	-2	-2	2	-2	2	2	-2	2	119.03	116.63	-	-	117.83
Ⅱ-32B	Hunan, China	Maintainer line	-2	-2	-2	-2	2	-2	2	-2	-2	2	120.27	104.33	-	-	112.3
NeixiangⅡB	Sichuan, China	Maintainer line	-2	-2	-2	-2	2	-2	2	-2	-2	2	117.27	104.2	-	-	110.73
ZhongzheB	Zhejiang, China	Maintainer line	-2	-2	-2	2	2	-2	2	-2	-2	2	124.63	109.43	-	-	117.03
K22B	Sichuan, China	Maintainer line	-2	-2	-2	-2	2	-2	2	-2	-2	2	106.53	95.17	-	-	100.85
FeigaiB	Sichuan, China	Maintainer line	-2	-2	-2	-2	2	-2	2	-2	-2	2	78.57	76.3	-	-	77.43
BobaiB	Guangxi, China	Maintainer line	-2	-2	-2	-2	-2	-2	2	-2	-2	2	99.33	92.6	-	-	95.97
Zhenshan97B	Zhejiang, China	Maintainer line	-2	-2	-2	-2	2	-2	2	-2	-2	2	100.23	94.1	-	-	97.17
XieqingzaoB	China	Maintainer line	-2	-2	-2	-2	-2	-2	2	-2	-2	2	96.2	86.3	-	-	91.25
Jin23B	Hunan, China	Maintainer line	-2	-2	-2	-2	2	-2	2	-2	2	2	82.93	78.93	-	-	80.93
YouⅠB	Hunan, China	Maintainer line	-2	-2	-2	-2	-2	-2	2	-2	-2	2	83.37	78.5	-	-	80.93
Zhong9B	Zhejiang, China	Maintainer line	-2	-2	-2	-2	2	-2	2	-2	2	2	88.37	87.47	-	-	87.92
V20B	Hunan, China	Maintainer line	-2	-2	-2	2	2	-2	2	-2	-2	2	95.27	88.37	-	-	91.82
TianfengB	Guangdong, China	Maintainer line	-2	-2	-2	-2	-2	-2	2	-2	-2	2	102.17	101.27	-	-	101.72
LongputeB	China	Maintainer line	-2	-2	-2	-2	2	-2	2	-2	-2	2	115.43	105.67	-	-	110.55
XinB	China	Maintainer line	-2	-2	-2	-2	2	-2	2	-2	-2	2	103.67	95.37	-	-	99.52
Resormain1	China	Landrace	-2	-2	-2	-2	2	-2	2	-2	-2	2	102.5	95.53	-	-	99.02
Zhonghui928	Zhejiang, China	Restorer line	-2	-2	-2	-2	2	-2	2	-2	-2	2	133.63	124.67	-	-	129.15
Chuannong527	Sichuan, China	Restorer line	-2	-2	-2	-2	2	-2	2	-2	-2	2	119.67	110.93	-	-	115.3
Minghui86	Fujian, China	Restorer line	-2	-2	-2	-2	2	-2	2	2	-2	2	117.07	115.4	-	-	116.23
R207	China	Restorer line	-2	-2	-2	2	2	-2	2	-2	-2	2	110.77	99.5	-	-	105.13
9308	China	Restorer line	-2	-2	-2	-2	2	-2	2	2	-2	2	115.7	114.07	-	-	114.88
P1	China	Restorer line	-2	-2	-2	-2	-2	-2	2	2	-2	-2	103.93	96.77	-	-	100.35
P3	China	Restorer line	-2	-2	-2	-2	-2	-2	2	2	2	2	102.17	94.3	-	-	98.23
P32	China	Restorer line	-2	-2	2	-2	-2	-2	2	-2	2	2	105.77	111.77	-	-	108.77
P38	China	Restorer line	-2	-2	-2	-2	-2	-2	2	-2	-2	2	114.5	120.63	-	-	117.57
P51	China	Restorer line	-2	-2	-2	-2	-2	-2	2	-2	-2	2	114.43	108.6	-	-	111.52
P53	China	Restorer line	-2	-2	-2	-2	-2	-2	2	-2	-2	2	111.67	110.57	-	-	111.12
P426	China	Restorer line	-2	-2	-2	-2	-2	-2	2	-2	-2	2	130.93	126.93	-	-	128.93
P62-2-2	China	Restorer line	-2	-2	-2	-2	-2	-2	2	-2	-2	2	111.5	112.73	-	-	112.12
P929	China	Restorer line	-2	-2	-2	-2	2	-2	2	-2	-2	2	106.3	106.43	-	-	106.37
G97	China	Restorer line	-2	-2	-2	-2	-2	-2	2	-2	-2	2	119.4	105.13	-	-	112.27
L100	China	Restorer line	-2	-2	-2	-2	-2	-2	2	2	-2	2	127.83	118.1	-	-	122.97
L110	China	Restorer line	-2	-2	-2	-2	2	-2	2	-2	-2	2	117.77	109.4	-	-	113.58
Zhi4	China	Restorer line	-2	-2	-2	-2	2	-2	2	-2	-2	2	118.73	118.83	-	-	118.78
Minghui725	China	Restorer line	-2	-2	-2	-2	-2	-2	2	-2	-2	2	114.83	103.87	-	-	109.35
Tianhui988	China	Restorer line	-2	-2	-2	-2	2	-2	2	-2	-2	2	123.37	112.27	-	-	117.82
Miyang46	Korea	Cultivar, indica	-2	-2	-2	-2	-2	-2	2	-2	-2	2	116.8	106.03	-	-	111.42
R-88	China	Restorer line	-2	-2	-2	-2	2	-2	2	-2	-2	2	121.17	116.3	-	-	118.73
R-8006	China	Restorer line	-2	-2	-2	-2	2	-2	2	-2	-2	2	109.5	100.5	-	-	105
R-9331	China	Restorer line	-2	-2	-2	-2	2	-2	2	-2	-2	2	127.27	119.77	-	-	123.52
R-527	China	Restorer line	-2	-2	-2	-2	2	-2	2	-2	-2	2	113.17	111.63	-	-	112.4
Jijing810	Jilin, China	Cultivar, japonica	-2	-2	2	2	-2	-2	-2	2	2	-2	80.3	74.4	-	-	77.35
Xiushui03	Zhejiang, China	Cultivar, japonica	-2	-2	2	2	-2	-2	-2	2	2	2	95.77	92.87	-	-	94.32
Xiushui103	Zhejiang, China	Cultivar, japonica	-2	2	2	2	-2	-2	-2	2	2	2	-	70.63	-	-	70.63
Xiushui519	Zhejiang, China	Cultivar, japonica	-2	2	2	-2	-2	-2	2	-2	2	2	78.37	161.03	-	-	119.7
Xinyanggu	China	Landrace	-2	-2	-2	-2	-2	-2	2	-2	-2	2	-	148.5	-	-	148.5
Guangfengning	China	Landrace	2	-2	2	2	2	-2	2	-2	2	2	148.67	144.43	-	-	146.55
Xiaozimi	China	Landrace	-2	2	2	-2	-2	-2	2	2	-2	2	207.83	188.97	-	-	198.4
Hanyangli2	China	Landrace	-2	-2	-2	-2	2	-2	2	2	-2	2	-	158.57	-	-	158.57
Zhimi	Sichuan, China	Landrace	-2	-2	-2	-2	-2	-2	2	-2	-2	2	112	108.8	-	-	110.4
Hongqi5	Tianjin, China	Cultivar, japonica	-2	2	2	2	-2	-2	-2	2	2	-2	117.8	104.5	-	-	111.15
Guanghui128	Guangdong, China	Restorer line	-2	-2	-2	-2	2	-2	2	-2	-2	2	117.7	109.43	-	-	113.57
Chikenuo	China	Landrace	-2	2	2	2	2	-2	2	2	-2	2	193.97	173.33	-	-	183.65
Zegu	China	Landrace	-2	-2	2	-2	2	-2	2	-2	-2	2	182.53	181.37	-	-	181.95
Minghui63	Fujian, China	Restorer line	-2	-2	-2	-2	2	-2	2	-2	-2	2	116.87	114.43	-	-	115.65
Shuhui527	Sichuan, China	Restorer line	-2	-2	-2	-2	2	-2	2	-2	-2	2	120.23	112.73	-	-	116.48
Mianhui725	Sichuan, China	Restorer line	-2	-2	-2	-2	2	-2	2	-2	-2	2	116.4	107.8	-	-	112.1
Aijiaobaimizai	Fujian, China	Cultivar, indica	-2	-2	-2	-2	2	-2	2	2	-2	2	-	118.83	-	-	118.83
Gemalie	-	-	-2	-2	-2	2	2	2	2	2	-2	2	163.87	147.93	-	-	155.9
Hongjiaozhan	Hunan, China	Landrace	-2	-2	2	2	2	-2	2	-2	-2	2	169.37	157	-	-	163.18
Zhaitang	China	Landrace	-2	-2	-2	2	2	-2	2	-2	-2	2	163.5	154.47	-	-	158.98
Note: The genotypic value 2 and -2 indicate that the genotype contains plant height-increasing or plant height-decreasing alleles, respectively. "-", no data. Some genotypes were deleted and not used for building the prediction model if genotypic data were missing in any of the ten loci. Therefore, only 265 genotypes were listed in this table.

## Sheet: Table4
Supplementary Table 4. Molecular marker genotypes of 219 RILs genotyped with 10 markers.
Line	RM409	RM6103	D130B	D224C	D142C	RM3589	D448	D1051	D1126	D815
1	2	-2	-2	-2	-2	-2	-2	-2	2	2
2	2	-2	-2	-2	-2	-2	2	-2	2	2
3	-2	-2	-2	-2	-2	-2	2	2	-2	2
4	-2	-2	-2	-2	-2	-2	2	-2	-2	2
5	-2	-2	2	-2	-2	-2	2	-2	2	2
6	2	-2	-2	-2	-2	-2	-2	-2	-2	2
7	-2	-2	-2	H	-2	-2	-2	2	H	2
8	2	-2	-2	-2	-2	-2	2	-2	H	2
9	2	-2	2	-2	-2	-2	2	-2	2	2
10	2	-2	2	-2	-2	-2	-2	-2	-2	2
11	2	-2	2	-2	-2	-2	-2	-2	2	2
12	2	-2	2	2	-2	-2	2	-2	-2	2
13	-2	-2	H	2	-2	-2	2	-2	-2	2
14	-2	-2	-2	NA	-2	-2	2	-2	NA	2
15	2	-2	-2	-2	-2	-2	-2	-2	-2	2
16	-2	-2	2	-2	-2	-2	2	-2	-2	2
17	-2	-2	-2	2	-2	-2	2	-2	2	2
18	-2	-2	-2	-2	-2	-2	2	-2	-2	2
19	NA	-2	-2	-2	-2	-2	2	2	-2	2
20	NA	-2	-2	-2	-2	-2	2	-2	-2	2
21	2	-2	2	-2	-2	-2	-2	2	2	2
22	-2	-2	2	2	-2	-2	-2	-2	-2	2
24	-2	-2	2	-2	-2	-2	NA	2	-2	2
25	-2	-2	2	2	-2	-2	2	-2	2	2
26	2	-2	-2	-2	-2	-2	H	-2	-2	2
27	-2	-2	-2	-2	-2	-2	H	H	H	2
28	-2	-2	2	2	-2	-2	-2	-2	-2	2
29	2	-2	-2	2	-2	-2	-2	-2	-2	2
30	-2	-2	-2	2	-2	-2	2	2	-2	2
31	-2	-2	2	2	-2	-2	2	-2	2	2
32	2	-2	2	-2	-2	-2	-2	2	-2	2
33	2	-2	-2	-2	-2	-2	2	-2	-2	2
34	-2	-2	-2	-2	-2	-2	2	-2	-2	2
35	-2	-2	-2	-2	-2	-2	2	2	-2	2
36	-2	-2	2	2	-2	-2	2	2	2	2
37	-2	-2	2	2	-2	-2	2	-2	-2	2
38	-2	-2	-2	2	-2	-2	-2	H	2	2
39	-2	-2	-2	-2	-2	-2	2	2	-2	2
40	NA	-2	2	2	-2	-2	2	2	2	2
41	2	-2	2	-2	-2	-2	-2	2	-2	2
42	-2	-2	2	H	-2	-2	2	H	H	2
43	2	-2	2	-2	-2	-2	-2	-2	2	2
44	-2	-2	2	2	-2	-2	2	-2	2	2
45	-2	-2	-2	-2	-2	-2	-2	2	-2	2
46	-2	-2	-2	-2	-2	-2	2	-2	-2	2
47	2	-2	-2	-2	-2	-2	2	2	-2	2
48	-2	-2	-2	-2	-2	-2	2	-2	-2	2
49	2	-2	2	-2	-2	-2	2	-2	-2	2
50	2	-2	-2	-2	-2	-2	2	-2	-2	2
51	2	-2	-2	-2	-2	-2	2	2	H	2
52	-2	-2	2	2	-2	-2	-2	-2	-2	2
53	-2	-2	-2	-2	-2	-2	2	2	-2	2
54	2	-2	-2	-2	-2	-2	2	-2	H	2
55	-2	-2	2	2	-2	-2	2	-2	2	2
56	-2	-2	-2	2	-2	-2	2	-2	H	2
57	-2	-2	2	NA	-2	-2	NA	NA	NA	2
58	-2	-2	-2	-2	-2	-2	-2	-2	-2	2
59	2	-2	2	2	-2	-2	-2	-2	-2	2
60	-2	-2	-2	-2	-2	-2	-2	2	-2	2
61	2	-2	2	-2	-2	-2	2	-2	-2	2
62	2	-2	2	H	-2	-2	-2	H	H	2
63	-2	-2	-2	-2	-2	-2	-2	-2	-2	2
64	-2	-2	-2	2	-2	-2	2	2	2	2
65	-2	-2	-2	-2	-2	-2	-2	-2	-2	2
66	2	-2	2	2	-2	-2	-2	2	-2	2
67	-2	-2	-2	-2	-2	-2	-2	2	-2	2
68	-2	-2	-2	-2	-2	-2	-2	2	-2	2
69	-2	-2	2	-2	-2	-2	2	-2	-2	2
70	2	-2	2	2	-2	-2	2	-2	-2	2
71	2	-2	2	-2	-2	-2	2	2	-2	2
72	-2	-2	2	-2	-2	-2	-2	2	2	2
73	2	-2	-2	-2	-2	-2	-2	-2	2	2
74	2	-2	-2	2	-2	-2	H	-2	-2	2
75	2	-2	-2	-2	-2	-2	2	-2	-2	2
76	2	-2	-2	-2	-2	-2	2	-2	-2	2
77	2	-2	2	2	-2	-2	2	-2	2	2
78	2	-2	-2	-2	-2	-2	-2	-2	-2	2
79	-2	-2	2	-2	-2	-2	2	2	-2	2
80	NA	-2	2	2	-2	-2	-2	-2	-2	2
81	2	-2	2	-2	-2	-2	-2	2	-2	2
82	-2	-2	-2	H	-2	-2	H	-2	-2	2
83	-2	-2	2	-2	-2	-2	2	2	2	2
84	-2	-2	-2	-2	-2	-2	-2	2	-2	2
85	-2	-2	2	2	-2	-2	2	-2	-2	2
86	NA	-2	H	2	-2	-2	2	-2	-2	2
87	-2	-2	-2	2	-2	-2	2	-2	-2	2
88	-2	-2	2	2	-2	-2	2	-2	-2	2
89	2	-2	-2	2	-2	-2	-2	2	-2	2
90	-2	-2	2	-2	-2	-2	-2	-2	2	2
91	2	-2	-2	-2	-2	-2	-2	-2	2	2
92	-2	-2	2	-2	-2	-2	-2	-2	2	2
93	-2	-2	2	-2	-2	-2	2	2	2	2
94	-2	-2	2	-2	-2	-2	-2	-2	-2	2
95	2	-2	2	-2	-2	-2	2	H	2	2
96	NA	-2	2	-2	-2	-2	-2	-2	H	2
97	-2	-2	-2	2	-2	-2	-2	-2	-2	2
98	-2	-2	-2	-2	-2	-2	2	-2	-2	2
99	-2	-2	2	2	-2	-2	2	2	-2	2
100	-2	-2	2	2	-2	-2	2	2	-2	2
101	-2	-2	2	2	-2	-2	2	2	-2	2
102	2	-2	2	2	-2	-2	-2	2	2	2
103	2	2	-2	2	-2	-2	2	2	2	2
104	-2	-2	-2	-2	-2	-2	-2	2	-2	2
105	-2	-2	2	2	-2	-2	-2	2	2	2
106	-2	-2	-2	-2	-2	-2	2	-2	-2	2
107	-2	-2	-2	-2	-2	-2	2	2	-2	2
108	-2	-2	2	2	-2	-2	2	-2	-2	2
109	2	-2	-2	-2	-2	-2	2	-2	2	2
110	-2	-2	2	2	-2	-2	-2	-2	2	2
111	2	-2	2	2	-2	-2	2	-2	-2	2
112	-2	-2	-2	-2	-2	-2	2	-2	-2	2
114	-2	-2	H	-2	-2	-2	-2	-2	2	2
115	2	-2	-2	-2	-2	-2	-2	-2	2	2
116	-2	-2	2	-2	-2	-2	H	-2	H	2
117	2	-2	2	-2	-2	-2	2	2	-2	2
118	-2	-2	-2	-2	-2	-2	-2	-2	-2	2
119	2	-2	-2	H	-2	-2	-2	-2	H	2
120	-2	-2	-2	-2	-2	-2	2	-2	-2	2
121	2	-2	2	2	-2	-2	2	-2	2	2
122	2	-2	2	-2	-2	-2	-2	2	-2	2
123	2	-2	-2	-2	-2	-2	2	-2	-2	2
124	2	-2	2	-2	-2	-2	2	-2	-2	2
125	2	-2	2	-2	-2	-2	-2	2	-2	2
126	NA	-2	H	2	-2	-2	-2	-2	2	2
127	2	-2	-2	-2	-2	-2	-2	2	2	2
128	-2	-2	-2	2	-2	-2	2	-2	-2	2
129	-2	-2	-2	2	-2	-2	2	-2	2	2
130	-2	-2	2	-2	-2	-2	-2	-2	-2	2
131	-2	-2	-2	H	-2	-2	2	H	H	2
132	2	-2	2	-2	-2	-2	-2	2	2	2
133	2	-2	2	-2	-2	-2	-2	-2	-2	2
134	2	-2	2	-2	-2	-2	-2	-2	2	2
135	-2	-2	2	2	-2	-2	-2	-2	-2	2
136	-2	-2	-2	2	-2	-2	-2	-2	2	2
137	2	-2	-2	H	-2	-2	-2	2	-2	2
138	NA	-2	NA	H	-2	-2	2	-2	H	2
139	2	-2	-2	2	-2	-2	-2	-2	-2	2
140	2	-2	-2	2	-2	-2	-2	-2	2	2
141	-2	-2	-2	-2	-2	-2	-2	2	-2	2
142	2	-2	2	-2	-2	-2	-2	-2	-2	2
143	2	-2	2	-2	-2	-2	-2	2	-2	2
144	2	-2	-2	-2	-2	-2	2	2	-2	2
145	-2	-2	-2	H	-2	-2	-2	H	-2	2
146	-2	-2	2	H	-2	-2	-2	H	-2	2
147	NA	-2	-2	-2	-2	-2	2	H	-2	2
148	-2	-2	-2	-2	-2	-2	-2	2	-2	2
149	2	-2	-2	-2	-2	-2	-2	-2	-2	2
150	2	-2	2	2	-2	-2	-2	-2	2	2
151	-2	-2	-2	-2	-2	-2	-2	2	H	2
152	-2	-2	2	-2	-2	-2	2	-2	-2	2
153	2	-2	-2	-2	-2	-2	2	-2	2	2
154	-2	-2	2	2	-2	-2	-2	2	2	2
155	2	-2	-2	-2	-2	-2	-2	-2	-2	2
156	-2	-2	-2	-2	-2	-2	-2	2	-2	2
157	-2	-2	-2	-2	-2	-2	2	-2	2	2
158	-2	-2	H	2	-2	-2	2	-2	-2	2
159	-2	-2	-2	-2	-2	-2	2	2	2	2
160	-2	-2	-2	-2	-2	-2	-2	-2	-2	2
161	-2	-2	-2	-2	-2	-2	-2	-2	-2	2
162	-2	-2	-2	2	-2	-2	2	-2	-2	2
163	-2	-2	2	2	-2	-2	2	2	-2	2
164	2	-2	-2	-2	-2	-2	2	-2	-2	2
165	-2	-2	-2	2	-2	-2	2	2	-2	2
166	-2	-2	-2	2	-2	-2	2	-2	-2	2
167	-2	-2	-2	-2	-2	-2	2	-2	2	2
168	2	-2	2	2	-2	-2	2	-2	2	2
169	2	-2	-2	2	-2	-2	2	-2	2	2
170	-2	-2	2	-2	-2	-2	-2	-2	-2	2
171	-2	-2	-2	-2	-2	-2	2	2	-2	2
172	2	-2	-2	2	-2	-2	2	-2	-2	2
173	-2	-2	-2	-2	-2	-2	2	-2	2	2
174	-2	-2	2	-2	-2	-2	-2	-2	-2	2
175	-2	-2	-2	-2	-2	-2	2	-2	-2	2
176	-2	-2	-2	-2	-2	-2	2	-2	-2	2
177	-2	-2	H	-2	-2	-2	-2	-2	-2	2
178	2	-2	-2	-2	-2	-2	2	2	-2	2
179	-2	-2	2	-2	-2	-2	-2	2	-2	2
180	-2	-2	-2	H	-2	-2	H	-2	-2	2
181	2	-2	2	2	-2	-2	2	2	-2	2
182	-2	-2	-2	-2	-2	-2	-2	-2	-2	2
183	2	-2	-2	-2	-2	-2	-2	2	-2	2
184	-2	-2	-2	2	-2	-2	2	-2	-2	2
185	-2	-2	-2	-2	-2	-2	2	-2	-2	2
186	-2	-2	-2	-2	-2	-2	NA	-2	-2	2
187	-2	-2	-2	-2	-2	-2	2	-2	-2	2
188	-2	-2	2	2	-2	-2	2	-2	-2	2
189	-2	-2	-2	2	-2	-2	2	-2	-2	2
190	-2	-2	-2	-2	-2	-2	2	-2	-2	2
191	2	-2	2	-2	-2	-2	-2	2	-2	2
192	2	-2	2	2	-2	-2	-2	-2	-2	2
193	-2	-2	2	-2	-2	-2	NA	NA	-2	2
194	-2	-2	-2	-2	-2	-2	2	-2	-2	2
195	-2	-2	H	H	-2	-2	2	-2	-2	2
196	-2	-2	2	2	-2	-2	-2	-2	-2	2
197	-2	-2	-2	H	-2	-2	2	2	-2	2
198	-2	-2	-2	-2	-2	-2	-2	-2	-2	2
199	-2	-2	-2	2	-2	-2	2	-2	-2	2
200	2	-2	-2	-2	-2	-2	2	2	-2	2
201	2	-2	2	2	-2	-2	-2	-2	-2	2
202	-2	-2	-2	2	-2	-2	-2	-2	-2	2
203	-2	-2	-2	-2	-2	-2	-2	2	-2	2
204	2	-2	-2	2	-2	-2	2	-2	-2	2
205	2	-2	-2	-2	-2	-2	2	2	-2	2
206	-2	-2	H	-2	-2	-2	2	NA	2	2
207	2	-2	-2	-2	-2	-2	-2	-2	2	2
208	-2	-2	2	2	-2	-2	-2	-2	2	2
209	2	-2	2	-2	-2	-2	2	2	-2	2
210	-2	-2	-2	-2	-2	-2	2	-2	-2	2
211	-2	-2	2	2	-2	-2	-2	2	-2	2
212	2	-2	2	2	-2	-2	-2	2	2	2
213	-2	-2	-2	2	-2	-2	-2	-2	-2	2
214	-2	-2	-2	-2	-2	-2	2	2	-2	2
215	-2	-2	2	2	-2	-2	2	2	-2	2
216	-2	-2	-2	-2	-2	-2	H	-2	-2	2
217	-2	-2	-2	-2	-2	-2	-2	-2	2	2
218	-2	-2	-2	-2	-2	-2	2	-2	-2	2
219	-2	-2	-2	-2	-2	-2	2	-2	-2	2
220	-2	-2	2	-2	-2	-2	-2	2	-2	2
221	-2	-2	-2	-2	-2	-2	-2	H	H	2
Note: The genotypic values 2 and -2 indicate that a genotype contains plant height-increasing or plant height-decreasing alleles, respectively. The letter "H" denotes a heterozygous genotype."NA" indicates that no data are available.

## Sheet: Table5
Supplementary table 5. The genotypic value of ten plant height-related loci and the plant height phenotypic data of a recombinant inbred line (RIL) population consisting of 206 lines detected in 6 environments
Line	RM409	RM6103	D130B	D224C	D142C	RM3589	D448	D1051	D1126	D815	Planted in May 2013	Planted on May 23rd, 2018	Planted on May 29th, 2017	Planted on June 7th, 2017	Planted on June 30th, 2017	Planted on June 2nd, 2018	Average plant height of six years
1	2	-2	-2	-2	-2	-2	-2	-2	2	2	105.17	123.07	113	102.67	129.17	115.53	114.77
2	2	-2	-2	-2	-2	-2	2	-2	2	2	125.5	113.93	139	121.5	115.5	115.03	121.74
3	-2	-2	-2	-2	-2	-2	2	2	-2	2	135.7	109.9	112.33	101.83	114.33	100.4	112.42
4	-2	-2	-2	-2	-2	-2	2	-2	-2	2	142.03	115.37	115	118.17	113.17	115.3	119.84
5	-2	-2	2	-2	-2	-2	2	-2	2	2	117.43	119.63	111	110	104	110.6	112.11
6	2	-2	-2	-2	-2	-2	-2	-2	-2	2	113.05	115.43	102.67	104.17	112.67	106.5	109.08
7	-2	-2	-2	0	-2	-2	-2	2	0	2	89.9	103.5	100.33	113	106.83	114.47	104.67
8	2	-2	-2	-2	-2	-2	2	-2	0	2	96.47	139.23	122.83	108	132.33	126.03	120.82
9	2	-2	2	-2	-2	-2	2	-2	2	2	145.77	160.37	140.17	125.17	130.33	149.73	141.92
10	2	-2	2	-2	-2	-2	-2	-2	-2	2	128.47	126.33	116.33	110.83	123.17	120.67	120.97
11	2	-2	2	-2	-2	-2	-2	-2	2	2	110.97	117.77	124.67	107.5	113.5	107.17	113.59
12	2	-2	2	2	-2	-2	2	-2	-2	2	112.4	108.53	118.17	97.33	105	105.9	107.89
13	-2	-2	0	2	-2	-2	2	-2	-2	2	134.7	114.37	138.83	110.5	115.67	106	120.01
15	2	-2	-2	-2	-2	-2	-2	-2	-2	2	138.27	116.2	108.67	104.17	112.17	107.37	114.47
16	-2	-2	2	-2	-2	-2	2	-2	-2	2	106.03	90.9	103.17	91.83	90.33	84.5	94.46
17	-2	-2	-2	2	-2	-2	2	-2	2	2	116.3	120.4	125.17	111.83	121.67	114.43	118.3
18	-2	-2	-2	-2	-2	-2	2	-2	-2	2	144.2	139.87	141.17	136.33	140.33	146.03	141.32
21	2	-2	2	-2	-2	-2	-2	2	2	2	144.25	93.7	99.17	88.33	101.67	93.8	103.49
22	-2	-2	2	2	-2	-2	-2	-2	-2	2	123.6	108.33	101.67	99.17	109.67	100.53	107.16
25	-2	-2	2	2	-2	-2	2	-2	2	2	94.2	91.13	101.67	97.17	107.83	93.1	97.52
26	2	-2	-2	-2	-2	-2	0	-2	-2	2	101.47	98.67	98.17	96.33	104	82.33	96.83
27	-2	-2	-2	-2	-2	-2	0	0	0	2	121.33	133.97	131.33	121.83	129.33	120.2	126.33
28	-2	-2	2	2	-2	-2	-2	-2	-2	2	107.6	92.2	107	100	102.83	86.1	99.29
29	2	-2	-2	2	-2	-2	-2	-2	-2	2	91.07	106.43	98.33	86	95.17	100.7	96.28
30	-2	-2	-2	2	-2	-2	2	2	-2	2	113.13	113.67	123.67	108	107.5	102.43	111.4
31	-2	-2	2	2	-2	-2	2	-2	2	2	101.67	123.27	112.83	95.5	115	111.73	110
32	2	-2	2	-2	-2	-2	-2	2	-2	2	108.33	114.13	120.33	106.33	117.5	112.2	113.14
33	2	-2	-2	-2	-2	-2	2	-2	-2	2	111.15	103.37	108.67	102.33	103.67	96.9	104.35
34	-2	-2	-2	-2	-2	-2	2	-2	-2	2	116.93	91.3	142	88.83	109.17	85.33	105.59
35	-2	-2	-2	-2	-2	-2	2	2	-2	2	136.9	150.03	97	131.33	141.5	139.83	132.77
36	-2	-2	2	2	-2	-2	2	2	2	2	97.5	111.77	118	99.83	106	98.5	105.27
37	-2	-2	2	2	-2	-2	2	-2	-2	2	121.23	108.4	135.33	108.17	109.83	91.93	112.48
38	-2	-2	-2	2	-2	-2	-2	0	2	2	101.3	109.5	109	101.5	93.67	99.63	102.43
39	-2	-2	-2	-2	-2	-2	2	2	-2	2	112.2	121.17	127.33	121.17	119.67	110.37	118.65
41	2	-2	2	-2	-2	-2	-2	2	-2	2	119.93	110.3	115	98.5	112.67	100.7	109.52
42	-2	-2	2	0	-2	-2	2	0	0	2	110.7	100.77	94	86.5	89.17	85.33	94.41
43	2	-2	2	-2	-2	-2	-2	-2	2	2	102.1	115.03	101	115.83	117.5	112.73	110.7
44	-2	-2	2	2	-2	-2	2	-2	2	2	118.07	109.77	104.17	105.83	115.17	107	110
45	-2	-2	-2	-2	-2	-2	-2	2	-2	2	91.9	85.87	91.33	87.33	102.33	84.63	90.57
46	-2	-2	-2	-2	-2	-2	2	-2	-2	2	115.5	108.8	105.33	116.17	118.33	102.67	111.13
47	2	-2	-2	-2	-2	-2	2	2	-2	2	120.2	116.1	118.33	110.67	130.33	121.8	119.57
48	-2	-2	-2	-2	-2	-2	2	-2	-2	2	113.67	109.67	118	106.5	109.33	108.53	110.95
49	2	-2	2	-2	-2	-2	2	-2	-2	2	127.6	129.17	129.67	119.67	133.67	118.83	126.43
50	2	-2	-2	-2	-2	-2	2	-2	-2	2	129.4	140.57	133	118.17	138.33	151.3	135.13
51	2	-2	-2	-2	-2	-2	2	2	0	2	120.75	110.33	124.83	117.67	128.67	111.73	119
52	-2	-2	2	2	-2	-2	-2	-2	-2	2	98.35	94.03	100.83	90.33	101.33	86.47	95.22
53	-2	-2	-2	-2	-2	-2	2	2	-2	2	-	136.17	129.67	129.17	129.67	126.93	130.32
54	2	-2	-2	-2	-2	-2	2	-2	0	2	118.63	113.57	123.5	105.83	113.33	114.33	114.87
55	-2	-2	2	2	-2	-2	2	-2	2	2	116.93	119.97	125	113.5	104.83	115.73	115.99
56	-2	-2	-2	2	-2	-2	2	-2	0	2	125.8	108.63	109.17	111.5	109.83	106.23	111.86
58	-2	-2	-2	-2	-2	-2	-2	-2	-2	2	123.97	114.27	118.5	107	113.33	110.83	114.65
59	2	-2	2	2	-2	-2	-2	-2	-2	2	114.9	123.17	133.33	118.83	117	121.93	121.53
60	-2	-2	-2	-2	-2	-2	-2	2	-2	2	105.85	103.07	94.33	102.5	111	95.9	102.11
61	2	-2	2	-2	-2	-2	2	-2	-2	2	108.13	114.8	126.5	119.67	114.33	117.23	116.78
62	2	-2	2	0	-2	-2	-2	0	0	2	130.23	130.2	154.83	122.33	155	144.87	139.58
63	-2	-2	-2	-2	-2	-2	-2	-2	-2	2	122.43	148.87	156.67	142.33	151.67	138.87	143.47
64	-2	-2	-2	2	-2	-2	2	2	2	2	118.6	107.9	104.83	111.67	107.33	109.87	110.03
65	-2	-2	-2	-2	-2	-2	-2	-2	-2	2	130.27	128.67	141.33	131.33	125.33	138.57	132.58
66	2	-2	2	2	-2	-2	-2	2	-2	2	106.63	119	119.33	123.67	114.33	119.23	117.03
67	-2	-2	-2	-2	-2	-2	-2	2	-2	2	147.8	134.4	125	121	118.67	117.9	127.46
68	-2	-2	-2	-2	-2	-2	-2	2	-2	2	112.03	102.2	104.5	99	102.33	105.3	104.23
69	-2	-2	2	-2	-2	-2	2	-2	-2	2	148.75	118.97	132.33	122.33	125	121.1	128.08
70	2	-2	2	2	-2	-2	2	-2	-2	2	149.15	112	124.17	116.5	111.33	112.43	120.93
71	2	-2	2	-2	-2	-2	2	2	-2	2	143.85	120.93	114.5	111	112.67	120.87	120.64
72	-2	-2	2	-2	-2	-2	-2	2	2	2	108.7	135.03	110.83	123	129.83	139.9	124.55
73	2	-2	-2	-2	-2	-2	-2	-2	2	2	121.87	110.33	126.33	115.33	114.67	115.13	117.28
74	2	-2	-2	2	-2	-2	0	-2	-2	2	113.8	131.23	138.33	130.33	126.17	137.2	129.51
75	2	-2	-2	-2	-2	-2	2	-2	-2	2	149.7	111.27	135.5	128.83	125.33	114.43	127.51
76	2	-2	-2	-2	-2	-2	2	-2	-2	2	131.43	106.33	122.33	114.83	116.67	111.9	117.25
77	2	-2	2	2	-2	-2	2	-2	2	2	114.57	76.8	97.5	85	74.83	91.03	89.96
78	2	-2	-2	-2	-2	-2	-2	-2	-2	2	113.3	99.97	99.83	97	110	89.07	101.53
79	-2	-2	2	-2	-2	-2	2	2	-2	2	-	82.67	93.33	85.67	89.17	82.03	86.57
81	2	-2	2	-2	-2	-2	-2	2	-2	2	106.13	105.1	100.17	106.83	113.67	111.67	107.26
82	-2	-2	-2	0	-2	-2	0	-2	-2	2	101.3	100.77	109.17	110.83	122.83	93.47	106.39
83	-2	-2	2	-2	-2	-2	2	2	2	2	-	102.37	105.67	94	94	97.33	98.67
84	-2	-2	-2	-2	-2	-2	-2	2	-2	2	124.2	115.9	110.5	108.5	111.5	105.2	112.63
85	-2	-2	2	2	-2	-2	2	-2	-2	2	127.25	119.37	115.33	116.33	129	107.27	119.09
87	-2	-2	-2	2	-2	-2	2	-2	-2	2	105.97	89.43	92.67	97	98	94.33	96.23
88	-2	-2	2	2	-2	-2	2	-2	-2	2	112.57	110.83	114.5	109	119.67	114.2	113.46
89	2	-2	-2	2	-2	-2	-2	2	-2	2	114.85	118.1	113.5	108	120.67	114.8	114.99
90	-2	-2	2	-2	-2	-2	-2	-2	2	2	122.03	104.83	118.33	113.67	115.67	105.03	113.26
91	2	-2	-2	-2	-2	-2	-2	-2	2	2	93.53	94.9	108	90.83	99.5	98.23	97.5
92	-2	-2	2	-2	-2	-2	-2	-2	2	2	106.8	115.17	110.67	108.67	109.33	116.17	111.13
93	-2	-2	2	-2	-2	-2	2	2	2	2	118.07	97.83	115.83	92.83	107.67	100.47	105.45
94	-2	-2	2	-2	-2	-2	-2	-2	-2	2	114.2	127.97	151.17	105.83	123.33	138.67	126.86
95	2	-2	2	-2	-2	-2	2	0	2	2	96.8	106.83	113.17	107.5	105.33	109.47	106.52
97	-2	-2	-2	2	-2	-2	-2	-2	-2	2	109.05	118	122.73	112.67	117.5	125.5	117.58
98	-2	-2	-2	-2	-2	-2	2	-2	-2	2	-	100.63	114.67	113.67	101.33	96.77	105.41
99	-2	-2	2	2	-2	-2	2	2	-2	2	115.45	105.33	125.83	105.83	117.67	120.93	115.18
100	-2	-2	2	2	-2	-2	2	2	-2	2	121.8	104.4	109.33	101.17	110.5	107.37	109.09
101	-2	-2	2	2	-2	-2	2	2	-2	2	104.4	93.03	108	95.67	115.67	95.7	102.08
102	2	-2	2	2	-2	-2	-2	2	2	2	131.05	121.8	123.67	105.5	134.33	123.53	123.31
103	2	2	-2	2	-2	-2	2	2	2	2	109.07	119	124	112.5	122.33	124	118.48
104	-2	-2	-2	-2	-2	-2	-2	2	-2	2	115.8	107.17	113.67	108.17	116.5	103.97	110.88
105	-2	-2	2	2	-2	-2	-2	2	2	2	110.17	109.07	106.33	101.83	98	98	103.9
106	-2	-2	-2	-2	-2	-2	2	-2	-2	2	143.3	117.63	134.33	127	116.67	116.53	125.91
107	-2	-2	-2	-2	-2	-2	2	2	-2	2	-	118.93	128.67	119.33	112.33	117.33	119.32
108	-2	-2	2	2	-2	-2	2	-2	-2	2	-	103.17	98	107	108.17	98.17	102.9
109	2	-2	-2	-2	-2	-2	2	-2	2	2	110.35	121.87	136.17	126.83	115.5	118.53	121.54
110	-2	-2	2	2	-2	-2	-2	-2	2	2	-	111.8	116.83	110.33	117.67	111.87	113.7
111	2	-2	2	2	-2	-2	2	-2	-2	2	115.65	125.03	91.33	113	90.33	130.07	110.9
112	-2	-2	-2	-2	-2	-2	2	-2	-2	2	93.05	107	110.67	109.33	111.5	109.3	106.81
114	-2	-2	0	-2	-2	-2	-2	-2	2	2	100.73	111.77	113.5	95.83	104	106.07	105.32
115	2	-2	-2	-2	-2	-2	-2	-2	2	2	-	115.03	114.67	104.83	104	115.07	110.72
116	-2	-2	2	-2	-2	-2	0	-2	0	2	95.97	112.77	153	146.17	123	100.97	121.98
117	2	-2	2	-2	-2	-2	2	2	-2	2	-	152.53	149.83	148.5	150.33	144.43	149.13
118	-2	-2	-2	-2	-2	-2	-2	-2	-2	2	118	120.1	152.5	122.33	137.17	121.07	128.53
119	2	-2	-2	0	-2	-2	-2	-2	0	2	114.65	127.1	137	116.17	126	121.2	123.69
120	-2	-2	-2	-2	-2	-2	2	-2	-2	2	110.1	102.03	104.33	95.83	100.33	107.77	103.4
121	2	-2	2	2	-2	-2	2	-2	2	2	124.93	97.37	126.67	120.67	128.33	91.33	114.88
122	2	-2	2	-2	-2	-2	-2	2	-2	2	94.35	133.43	110.17	97.5	92.33	128.53	109.39
123	2	-2	-2	-2	-2	-2	2	-2	-2	2	112.75	122.6	130.17	128.5	114.67	124.43	122.19
124	2	-2	2	-2	-2	-2	2	-2	-2	2	107.57	134.1	123.17	118.5	127.5	128.57	123.23
125	2	-2	2	-2	-2	-2	-2	2	-2	2	-	132.67	129.33	110.5	132	130.7	127.04
127	2	-2	-2	-2	-2	-2	-2	2	2	2	114.3	97.07	112.67	96.17	105	102.83	104.67
128	-2	-2	-2	2	-2	-2	2	-2	-2	2	108.13	101.17	116.5	100	111.17	100.63	106.27
129	-2	-2	-2	2	-2	-2	2	-2	2	2	129	109.37	105.5	98.67	114.67	102.17	109.89
130	-2	-2	2	-2	-2	-2	-2	-2	-2	2	-	138.43	136.17	124.17	139.67	146.23	136.93
131	-2	-2	-2	0	-2	-2	2	0	0	2	123.4	128.53	122	114	121.67	111.37	120.16
132	2	-2	2	-2	-2	-2	-2	2	2	2	117.27	116.5	113.33	104.67	119.33	104.6	112.62
133	2	-2	2	-2	-2	-2	-2	-2	-2	2	130.8	122.97	127.33	128.17	109.17	115.37	122.3
134	2	-2	2	-2	-2	-2	-2	-2	2	2	123.5	105.17	113.67	104	107.5	105.87	109.95
135	-2	-2	2	2	-2	-2	-2	-2	-2	2	-	123.1	124.17	114.33	126.17	117.33	121.02
136	-2	-2	-2	2	-2	-2	-2	-2	2	2	136.05	132.77	131.67	115.83	123.83	134.2	129.06
137	2	-2	-2	0	-2	-2	-2	2	-2	2	116.17	116.8	124.5	125	111.17	122.2	119.31
139	2	-2	-2	2	-2	-2	-2	-2	-2	2	115	119.33	121	122.17	122.67	120.23	120.07
140	2	-2	-2	2	-2	-2	-2	-2	2	2	128.73	155.4	163	145.83	151.33	146.83	148.52
141	-2	-2	-2	-2	-2	-2	-2	2	-2	2	-	116.63	124	108.83	111.17	111.63	114.45
142	2	-2	2	-2	-2	-2	-2	-2	-2	2	103.1	112.6	115	101.83	104.33	106.67	107.26
143	2	-2	2	-2	-2	-2	-2	2	-2	2	106.8	147.9	150.17	119.5	137.67	136.57	133.1
144	2	-2	-2	-2	-2	-2	2	2	-2	2	108.6	101.3	111.33	104.67	108.33	99.8	105.67
145	-2	-2	-2	0	-2	-2	-2	0	-2	2	102.83	118.97	135	101.83	115	112.77	114.4
146	-2	-2	2	0	-2	-2	-2	0	-2	2	115.53	110.03	114.83	105.83	114	108.57	111.47
148	-2	-2	-2	-2	-2	-2	-2	2	-2	2	116.35	129.53	146.83	126.17	131.5	131.47	130.31
149	2	-2	-2	-2	-2	-2	-2	-2	-2	2	145.75	131.93	157.67	127.5	124	129.27	136.02
150	2	-2	2	2	-2	-2	-2	-2	2	2	114.25	121.2	127.33	111.17	118.5	122.17	119.1
151	-2	-2	-2	-2	-2	-2	-2	2	0	2	-	116.17	120	108.33	117.67	104	113.23
152	-2	-2	2	-2	-2	-2	2	-2	-2	2	-	101.43	106.33	96	93.17	99.47	99.28
153	2	-2	-2	-2	-2	-2	2	-2	2	2	-	120.23	136.67	117	136.5	115	125.08
154	-2	-2	2	2	-2	-2	-2	2	2	2	104.53	108.37	104.83	94.17	101	99.8	102.12
155	2	-2	-2	-2	-2	-2	-2	-2	-2	2	122.4	117.5	121.83	117.33	117	110.17	117.71
156	-2	-2	-2	-2	-2	-2	-2	2	-2	2	-	107.13	111.17	106.5	107.67	99.8	106.45
157	-2	-2	-2	-2	-2	-2	2	-2	2	2	-	129.53	137.5	123.5	135.33	121.53	129.48
158	-2	-2	0	2	-2	-2	2	-2	-2	2	-	96.83	110.5	115	108.33	92.4	104.61
159	-2	-2	-2	-2	-2	-2	2	2	2	2	113.4	114.17	125.67	112.83	118.33	113.23	116.27
160	-2	-2	-2	-2	-2	-2	-2	-2	-2	2	136.8	143.07	133	145.33	138.5	145.7	140.4
161	-2	-2	-2	-2	-2	-2	-2	-2	-2	2	135.53	141.17	149.67	150.83	137.33	144.57	143.18
162	-2	-2	-2	2	-2	-2	2	-2	-2	2	124.3	121.67	129.33	126.83	122.5	118.8	123.91
163	-2	-2	2	2	-2	-2	2	2	-2	2	94.2	114.93	113.17	103.33	113.67	107.47	107.79
164	2	-2	-2	-2	-2	-2	2	-2	-2	2	-	127.73	136.17	123.33	129.83	128.6	129.13
165	-2	-2	-2	2	-2	-2	2	2	-2	2	111.57	119.37	126.5	102.33	122.33	111.93	115.67
166	-2	-2	-2	2	-2	-2	2	-2	-2	2	-	110.97	103	107.5	115.83	106.8	108.82
167	-2	-2	-2	-2	-2	-2	2	-2	2	2	137.1	136.8	143.33	124.83	135.67	132.1	134.97
168	2	-2	2	2	-2	-2	2	-2	2	2	110.2	111.3	114.67	104	112.33	116.63	111.52
169	2	-2	-2	2	-2	-2	2	-2	2	2	108.77	104.8	104.33	104.5	107.33	108.47	106.37
170	-2	-2	2	-2	-2	-2	-2	-2	-2	2	98.73	117	122.5	108.67	108.5	113.43	111.47
171	-2	-2	-2	-2	-2	-2	2	2	-2	2	151	106.63	117	106	104.17	107.33	115.36
172	2	-2	-2	2	-2	-2	2	-2	-2	2	127.27	129.47	122.83	124.5	121.17	125.33	125.09
173	-2	-2	-2	-2	-2	-2	2	-2	2	2	138.3	133.53	135.33	126.33	125.83	138.57	132.98
174	-2	-2	2	-2	-2	-2	-2	-2	-2	2	87.65	104.63	100.5	93.5	102.67	101.03	98.33
175	-2	-2	-2	-2	-2	-2	2	-2	-2	2	122.47	119.77	116.5	137.33	-	121.83	123.58
176	-2	-2	-2	-2	-2	-2	2	-2	-2	2	132.23	127.53	128.5	131	115.67	130.57	127.58
177	-2	-2	0	-2	-2	-2	-2	-2	-2	2	118.8	112.5	121	105	114.67	113.47	114.24
178	2	-2	-2	-2	-2	-2	2	2	-2	2	119.1	93.33	103.33	97.33	93.5	93.93	100.09
179	-2	-2	2	-2	-2	-2	-2	2	-2	2	125.97	124.17	122.83	112.33	115.5	123.87	120.78
180	-2	-2	-2	0	-2	-2	0	-2	-2	2	113	102.43	141.83	115.83	110.83	111.4	115.89
181	2	-2	2	2	-2	-2	2	2	-2	2	122.4	126.93	132.17	129.33	120.33	126.37	126.26
182	-2	-2	-2	-2	-2	-2	-2	-2	-2	2	127.33	121.43	119.17	123.83	135.67	128.5	125.99
183	2	-2	-2	-2	-2	-2	-2	2	-2	2	-	125.47	130.67	133.17	133.83	126.33	129.89
184	-2	-2	-2	2	-2	-2	2	-2	-2	2	-	116.4	112.5	107	120.5	113.3	113.94
185	-2	-2	-2	-2	-2	-2	2	-2	-2	2	132.25	129.4	123.83	116.5	125.5	121.13	124.77
187	-2	-2	-2	-2	-2	-2	2	-2	-2	2	109	95.07	101.67	95.17	107.83	93.47	100.37
188	-2	-2	2	2	-2	-2	2	-2	-2	2	107.25	108.57	110.5	99.83	106.83	104.8	106.3
189	-2	-2	-2	2	-2	-2	2	-2	-2	2	112.6	107.87	101.33	96.83	102.17	103.57	104.06
190	-2	-2	-2	-2	-2	-2	2	-2	-2	2	130.3	117.33	132.83	121	114.33	123.6	123.23
191	2	-2	2	-2	-2	-2	-2	2	-2	2	113.8	109.7	119.5	109.67	108.67	105.23	111.09
192	2	-2	2	2	-2	-2	-2	-2	-2	2	106.45	108.53	110.33	93.83	113.17	114.5	107.8
194	-2	-2	-2	-2	-2	-2	2	-2	-2	2	116.73	107.17	109.67	101.33	94.33	101.17	105.07
195	-2	-2	0	0	-2	-2	2	-2	-2	2	99.25	130.73	127.33	124.5	128.5	124.1	122.4
196	-2	-2	2	2	-2	-2	-2	-2	-2	2	107.83	112.17	113.5	104.67	117.67	104.67	110.08
197	-2	-2	-2	0	-2	-2	2	2	-2	2	110.23	124.13	140	129.67	125.33	127.63	126.17
198	-2	-2	-2	-2	-2	-2	-2	-2	-2	2	112.03	113.57	120.17	121	115.33	120.63	117.12
199	-2	-2	-2	2	-2	-2	2	-2	-2	2	-	103	114.33	119.5	121	112.3	114.03
200	2	-2	-2	-2	-2	-2	2	2	-2	2	130.3	121.5	119	114.67	111.5	125.6	120.43
201	2	-2	2	2	-2	-2	-2	-2	-2	2	-	101.67	99.33	96.33	97.5	96.9	98.35
202	-2	-2	-2	2	-2	-2	-2	-2	-2	2	-	85.4	92	97.83	86.83	91.7	90.75
203	-2	-2	-2	-2	-2	-2	-2	2	-2	2	-	115.93	117.83	125.5	116.33	118.2	118.76
204	2	-2	-2	2	-2	-2	2	-2	-2	2	-	124.17	138.5	130.67	123	129	129.07
205	2	-2	-2	-2	-2	-2	2	2	-2	2	-	103.7	99.5	105.5	98.83	95.67	100.64
207	2	-2	-2	-2	-2	-2	-2	-2	2	2	-	107.53	121	113.17	124.33	112.63	115.73
208	-2	-2	2	2	-2	-2	-2	-2	2	2	-	110.37	112.33	102.5	117.33	107.3	109.97
209	2	-2	2	-2	-2	-2	2	2	-2	2	-	123.53	132.5	123	124.67	122.1	125.16
210	-2	-2	-2	-2	-2	-2	2	-2	-2	2	-	111.9	113.5	106.33	108.23	125.93	113.18
211	-2	-2	2	2	-2	-2	-2	2	-2	2	-	110.07	116	98.5	135.33	104.97	112.97
212	2	-2	2	2	-2	-2	-2	2	2	2	-	113.43	108.67	108.67	109.33	120.13	112.05
213	-2	-2	-2	2	-2	-2	-2	-2	-2	2	-	116.23	147.67	135	129.67	138.9	133.49
214	-2	-2	-2	-2	-2	-2	2	2	-2	2	-	116.7	116.83	104.83	112.67	110.73	112.35
215	-2	-2	2	2	-2	-2	2	2	-2	2	-	103.57	100.33	96.17	96.67	101	99.55
216	-2	-2	-2	-2	-2	-2	0	-2	-2	2	-	125.07	119.67	106.67	114	126.27	118.33
217	-2	-2	-2	-2	-2	-2	-2	-2	2	2	-	130.57	133.33	120.83	133.33	129.2	129.45
218	-2	-2	-2	-2	-2	-2	2	-2	-2	2	-	100.53	106.83	103.67	114.33	105.57	106.19
219	-2	-2	-2	-2	-2	-2	2	-2	-2	2	-	113.07	108.33	101.83	112.5	110.33	109.21
220	-2	-2	2	-2	-2	-2	-2	2	-2	2	-	113.7	118	103.33	129.5	128.13	118.53
221	-2	-2	-2	-2	-2	-2	-2	0	0	2	-	92.77	123	113.17	116.33	97.33	108.52
222	2	-2	2	2	-2	-2	-2	2	2	2	-	-	95.83	87.67	88.33	-	90.61
223	-2	-2	-2	-2	-2	-2	2	-2	-2	2	-	-	123.83	122.67	121.33	-	122.61
Note: The genotypic value 2 and -2 indicate that the genotype contains plant height-increasing or plant height-decreasing alleles, respectively. -, no data. Some lines were deleted and not used for testing the prediction model if genotypic data were missing in any of the ten loci.

## Sheet: Table6
Supplementary table 6. Kinship matrix of 273 rice varieties
273	218
IRAT 104	2	0	0	0.6408	1.06	0	0.895	1.085	0	0.9866	0	0.1014	0	1.1298	0.9476	1.0406	0	1.0356	1.0434	1.0414	0	1.017	1.133	1.0354	0	0.9244	1.0524	0.956	0.9624	0	0	1.03	1.0778	0	0.8868	1.0208	0	0.8926	0.9842	0	0	0	0.0778	0	0.005	1.021	0.257	1.0196	0.8724
Chihe	0	2	0.5128	0	0	0.678	0	0	0.1842	0	0.1246	0.2184	0.6096	0	0	0	0.578	0	0	0	0.5896	0	0	0	0.4224	0	0	0	0	0.6842	0.5772	0	0	0.5062	0	0	0.3494	0	0	0.5916	0.7346	0.5638	0	0.3884	0	0	0	0	0
TeQing	0	0.5128	2	0	0	0.4216	0	0	0.5046	0	0.5278	0	0.41	0	0	0	0.5606	0	0	0	0.7032	0	0	0	0.4058	0	0	0	0	0.4314	0.3842	0	0	0.6166	0	0	0.4904	0	0	0.4538	0.458	0.3224	0	0.4638	0	0	0	0	0
LSBR-33	0.6408	0	0	2	1.1332	0	0.8184	1.2016	0	0.9244	0	0.137	0	0.968	0.8706	1.0494	0	1.0874	0.8372	0.8782	0	0.8752	1.0554	0.873	0	0.9122	0.76	0.8576	0.7994	0	0	0.8326	0.773	0	0.81	0.879	0	0.816	0.8102	0	0	0	0.1772	0	0.1224	0.8148	0.5112	0.8994	0.8056
Maybelle	1.06	0	0	1.1332	2	0	2.2346	2.6036	0	2.277	0	0	0	2.3098	2.33	2.487	0	2.4606	2.1028	2.2512	0	2.2916	2.5792	2.3178	0	2.3068	2.0902	2.3168	2.2586	0	0	2.327	1.9844	0	2.2048	2.0802	0	2.1892	2.1314	0	0	0	0.6488	0	0.5698	2.1234	1.2814	2.122	2.068
Jiangxisimiao	0	0.678	0.4216	0	0	2	0	0	0.178	0	0.1464	0.174	1.4466	0	0	0	0.5072	0	0	0	0.4104	0	0	0	0.3516	0	0	0	0	0.7722	0.4602	0	0	0.303	0	0	0.4624	0	0	0.334	0.417	0.4382	0	0.3146	0	0	0	0	0
Wenguang	0.895	0	0	0.8184	2.2346	0	2	2.2654	0	3.1082	0	0	0	2.4824	3.1336	2.4734	0	2.4254	1.9814	2.6894	0	2.9662	2.4578	2.2348	0	3.1322	2.7864	3.1206	3.0194	0	0	2.9862	2.408	0	3.0086	2.6044	0	3.036	2.8548	0	0	0	0.8726	0	0.8136	2.583	1.5982	2.56	2.6216
L202	1.085	0	0	1.2016	2.6036	0	2.2654	2	0	2.33	0	0	0	2.3414	2.318	2.6922	0	2.644	2.1978	2.3038	0	2.301	2.6334	2.4714	0	2.3164	2.2068	2.3482	2.3762	0	0	2.2932	2.0144	0	2.2138	2.0454	0	2.2582	2.2712	0	0	0	0.6282	0	0.548	2.2186	1.2654	2.1306	2.1204
Miyang23	0	0.1842	0.5046	0	0	0.178	0	0	2	0	1.694	0	0.1454	0	0	0	0.5254	0	0	0	0.6374	0	0	0	0.4288	0	0	0	0	0.2102	0.0138	0	0	0.72	0	0	0	0	0	0.1724	0.0664	0.0662	0	0	0	0	0	0	0
Koshihikari	0.9866	0	0	0.9244	2.277	0	3.1082	2.33	0	2	0	0	0	2.5772	3.2908	2.4958	0	2.4908	2.1304	2.8	0	3.1654	2.4802	2.3138	0	3.3326	3.0276	3.2778	3.219	0	0	3.0126	2.452	0	3.2514	2.6494	0	3.1924	2.9472	0	0	0	0.8708	0	0.8114	2.6496	1.6798	2.648	2.8434
IR26	0	0.1246	0.5278	0	0	0.1464	0	0	1.694	0	2	0	0.1146	0	0	0	0.4614	0	0	0	0.6318	0	0	0	0.436	0	0	0	0	0.2216	0.0026	0	0	0.7338	0	0	0.0506	0	0	0.1888	0.054	0.0714	0	0	0	0	0	0	0
Dular	0.1014	0.2184	0	0.137	0	0.174	0	0	0	0	0	2	0.1874	0	0	0	0	0	0	0	0.0642	0	0	0	0.0064	0	0	0	0	0.1862	0.248	0	0	0	0	0	0.0542	0	0	0.2626	0.1904	0.2584	0	0.1756	0	0	0.019	0.0822	0
Shuangzhuzhan	0	0.6096	0.41	0	0	1.4466	0	0	0.1454	0	0.1146	0.1874	2	0	0	0	0.5452	0	0	0	0.3988	0	0	0	0.3188	0	0	0	0	0.693	0.4052	0	0	0.3138	0	0	0.3846	0	0	0.236	0.3924	0.35	0	0.2904	0	0	0	0	0
Nortai	1.1298	0	0	0.968	2.3098	0	2.4824	2.3414	0	2.5772	0	0	0	2	2.5352	2.3518	0	2.3468	2.2064	2.4442	0	2.5398	2.535	2.397	0	2.5554	2.3584	2.522	2.4634	0	0	2.5846	2.131	0	2.459	2.2886	0	2.5452	2.3422	0	0	0	0.6878	0	0.6318	2.2402	1.3564	2.3308	2.3062
Balilla	0.9476	0	0	0.8706	2.33	0	3.1336	2.318	0	3.2908	0	0	0	2.5352	2	2.5256	0	2.4778	2.1198	2.8708	0	3.1906	2.5318	2.277	0	3.3136	3.0108	3.259	3.2008	0	0	3.039	2.3956	0	3.19	2.6352	0	3.1958	2.9306	0	0	0	0.9466	0	0.8904	2.6568	1.7258	2.6338	2.8056
IR34	1.0406	0	0	1.0494	2.487	0	2.4734	2.6922	0	2.4958	0	0	0	2.3518	2.5256	2	0	2.979	2.148	2.4686	0	2.4658	2.6674	2.3912	0	2.5242	2.372	2.5556	2.5404	0	0	2.416	2.1824	0	2.422	2.2544	0	2.4924	2.4146	0	0	0	0.7372	0	0.6614	2.2978	1.395	2.3392	2.2012
Dijiaowujian	0	0.578	0.5606	0	0	0.5072	0	0	0.5254	0	0.4614	0	0.5452	0	0	0	2	0	0	0	0.5774	0	0	0	0.4692	0	0	0	0	0.4738	0.4262	0	0	0.8298	0	0	0.3412	0	0	0.3876	0.4998	0.429	0	0.5486	0	0	0	0	0
Katy	1.0356	0	0	1.0874	2.4606	0	2.4254	2.644	0	2.4908	0	0	0	2.3468	2.4778	2.979	0	2	2.143	2.4636	0	2.5254	2.6194	2.3384	0	2.5192	2.3026	2.5078	2.4926	0	0	2.3894	2.1122	0	2.4172	2.228	0	2.466	2.3894	0	0	0	0.7108	0	0.6338	2.2712	1.413	2.2912	2.218
Zhonghan3	1.0434	0	0	0.8372	2.1028	0	1.9814	2.1978	0	2.1304	0	0	0	2.2064	2.1198	2.148	0	2.143	2	2.2134	0	2.1676	2.3046	2.3696	0	2.0968	2.0306	2.1068	2.1132	0	0	2.0716	2.0138	0	2.0592	1.9562	0	1.979	2.028	0	0	0	0.8914	0	0.8206	2.0856	1.1382	2.0194	1.9858
Ariete	1.0414	0	0	0.8782	2.2512	0	2.6894	2.3038	0	2.8	0	0	0	2.4442	2.8708	2.4686	0	2.4636	2.2134	2	0	2.8538	2.5822	2.4434	0	2.7832	2.717	2.7286	2.7564	0	0	2.7642	2.3596	0	2.7456	2.5564	0	2.7946	2.7196	0	0	0	0.8678	0	0.8088	2.5568	1.4756	2.6198	2.5732
IR29	0	0.5896	0.7032	0	0	0.4104	0	0	0.6374	0	0.6318	0.0642	0.3988	0	0	0	0.5774	0	0	0	2	0	0	0	0.8702	0	0	0	0	0.51	0.573	0	0	0.785	0	0	0.3238	0	0	0.4426	0.512	0.4038	0	0.4096	0	0	0	0	0
Gongxiang	1.017	0	0	0.8752	2.2916	0	2.9662	2.301	0	3.1654	0	0	0	2.5398	3.1906	2.4658	0	2.5254	2.1676	2.8538	0	2	2.5578	2.3296	0	3.189	3.0154	3.0916	3.0764	0	0	2.9134	2.422	0	3.0656	2.6398	0	3.1144	2.9136	0	0	0	0.8866	0	0.8058	2.6184	1.6604	2.66	2.7668
Vista	1.133	0	0	1.0554	2.5792	0	2.4578	2.6334	0	2.4802	0	0	0	2.535	2.5318	2.6674	0	2.6194	2.3046	2.5822	0	2.5578	2	2.4926	0	2.4872	2.335	2.5186	2.482	0	0	2.4656	2.1232	0	2.385	2.2604	0	2.4124	2.3556	0	0	0	0.765	0	0.68	2.2608	1.3636	2.3452	2.229
Silewah	1.0354	0	0	0.873	2.3178	0	2.2348	2.4714	0	2.3138	0	0	0	2.397	2.277	2.3912	0	2.3384	2.3696	2.4434	0	2.3296	2.4926	2	0	2.2516	2.2262	2.2864	2.4118	0	0	2.3608	2.1934	0	2.2968	2.1958	0	2.2168	2.3114	0	0	0	0.8822	0	0.7514	2.2088	1.2774	2.295	2.1956
Jasmine 85	0	0.4224	0.4058	0	0	0.3516	0	0	0.4288	0	0.436	0.0064	0.3188	0	0	0	0.4692	0	0	0	0.8702	0	0	0	2	0	0	0	0	0.6658	0.4492	0	0	0.8478	0	0	0.289	0	0	0.3838	0.4962	0.3824	0	0.4374	0	0	0	0	0
Taichung65	0.9244	0	0	0.9122	2.3068	0	3.1322	2.3164	0	3.3326	0	0	0	2.5554	3.3136	2.5242	0	2.5192	2.0968	2.7832	0	3.189	2.4872	2.2516	0	2	3.0092	3.3004	3.1562	0	0	2.9724	2.4158	0	3.2314	2.655	0	3.2588	2.9292	0	0	0	0.902	0	0.844	2.6768	1.7008	2.6108	2.7822
Kongyu131	1.0524	0	0	0.76	2.0902	0	2.7864	2.2068	0	3.0276	0	0	0	2.3584	3.0108	2.372	0	2.3026	2.0306	2.717	0	3.0154	2.335	2.2262	0	3.0092	2	2.9548	2.9826	0	0	2.7536	2.3054	0	2.9286	2.4814	0	2.999	2.8392	0	0	0	0.7492	0	0.6638	2.5892	1.464	2.5016	2.6498
Jinxiandao	0.956	0	0	0.8576	2.3168	0	3.1206	2.3482	0	3.2778	0	0	0	2.522	3.259	2.5556	0	2.5078	2.1068	2.7286	0	3.0916	2.5186	2.2864	0	3.3004	2.9548	2	3.1878	0	0	3.0042	2.4452	0	3.1338	2.7082	0	3.1828	2.874	0	0	0	0.8904	0	0.8322	2.6438	1.7116	2.6638	2.727
Luyu132	0.9624	0	0	0.7994	2.2586	0	3.0194	2.3762	0	3.219	0	0	0	2.4634	3.2008	2.5404	0	2.4926	2.1132	2.7564	0	3.0764	2.482	2.4118	0	3.1562	2.9826	3.1878	2	0	0	2.902	2.4734	0	3.0326	2.6068	0	3.0816	2.9456	0	0	0	0.94	0	0.8386	2.6716	1.6716	2.6486	2.6898
Zihong	0	0.6842	0.4314	0	0	0.7722	0	0	0.2102	0	0.2216	0.1862	0.693	0	0	0	0.4738	0	0	0	0.51	0	0	0	0.6658	0	0	0	0	2	0.6178	0	0	0.6172	0	0	0.4278	0	0	0.5304	0.5448	0.497	0	0.4316	0	0	0	0	0
Bashizao	0	0.5772	0.3842	0	0	0.4602	0	0	0.0138	0	0.0026	0.248	0.4052	0	0	0	0.4262	0	0	0	0.573	0	0	0	0.4492	0	0	0	0	0.6178	2	0	0	0.4606	0	0	0.4216	0	0	0.6006	0.7346	0.6196	0	0.6962	0	0	0	0	0
Huangsiwangu	1.03	0	0	0.8326	2.327	0	2.9862	2.2932	0	3.0126	0	0	0	2.5846	3.039	2.416	0	2.3894	2.0716	2.7642	0	2.9134	2.4656	2.3608	0	2.9724	2.7536	3.0042	2.902	0	0	2	2.4944	0	2.9778	2.7218	0	2.9404	2.8572	0	0	0	0.8982	0	0.8496	2.6786	1.6884	2.6988	2.8422
Lengshuigu	1.0778	0	0	0.773	1.9844	0	2.408	2.0144	0	2.452	0	0	0	2.131	2.3956	2.1824	0	2.1122	2.0138	2.3596	0	2.422	2.1232	2.1934	0	2.4158	2.3054	2.4452	2.4734	0	0	2.4944	2	0	2.3996	2.8148	0	2.4054	2.3808	0	0	0	0.784	0	0.6862	2.4454	1.3768	2.77	2.2972
IR8	0	0.5062	0.6166	0	0	0.303	0	0	0.72	0	0.7338	0	0.3138	0	0	0	0.8298	0	0	0	0.785	0	0	0	0.8478	0	0	0	0	0.6172	0.4606	0	0	2	0	0	0.3918	0	0	0.3572	0.448	0.3344	0	0.4108	0	0	0	0	0
Laohonggu	0.8868	0	0	0.81	2.2048	0	3.0086	2.2138	0	3.2514	0	0	0	2.459	3.19	2.422	0	2.4172	2.0592	2.7456	0	3.0656	2.385	2.2968	0	3.2314	2.9286	3.1338	3.0326	0	0	2.9778	2.3996	0	2	2.596	0	3.0922	2.8478	0	0	0	0.7994	0	0.748	2.5532	1.5658	2.5948	2.9188
Maxiangu	1.0208	0	0	0.879	2.0802	0	2.6044	2.0454	0	2.6494	0	0	0	2.2886	2.6352	2.2544	0	2.228	1.9562	2.5564	0	2.6398	2.2604	2.1958	0	2.655	2.4814	2.7082	2.6068	0	0	2.7218	2.8148	0	2.596	2	0	2.688	2.46	0	0	0	0.8256	0	0.765	2.5792	1.5236	3.008	2.4214
Yinsibai	0	0.3494	0.4904	0	0	0.4624	0	0	0	0	0.0506	0.0542	0.3846	0	0	0	0.3412	0	0	0	0.3238	0	0	0	0.289	0	0	0	0	0.4278	0.4216	0	0	0.3918	0	0	2	0	0	0.5114	0.364	0.4972	0	0.481	0	0	0	0	0
Nongken58	0.8926	0	0	0.816	2.1892	0	3.036	2.2582	0	3.1924	0	0	0	2.5452	3.1958	2.4924	0	2.466	1.979	2.7946	0	3.1144	2.4124	2.2168	0	3.2588	2.999	3.1828	3.0816	0	0	2.9404	2.4054	0	3.0922	2.688	0	2	2.9174	0	0	0	0.8918	0	0.8334	2.6666	1.6896	2.6652	2.7284
Heidao	0.9842	0	0	0.8102	2.1314	0	2.8548	2.2712	0	2.9472	0	0	0	2.3422	2.9306	2.4146	0	2.3894	2.028	2.7196	0	2.9136	2.3556	2.3114	0	2.9292	2.8392	2.874	2.9456	0	0	2.8572	2.3808	0	2.8478	2.46	0	2.9174	2	0	0	0	0.9724	0	0.8938	2.6122	1.6406	2.4804	2.7326
Qitougu	0	0.5916	0.4538	0	0	0.334	0	0	0.1724	0	0.1888	0.2626	0.236	0	0	0	0.3876	0	0	0	0.4426	0	0	0	0.3838	0	0	0	0	0.5304	0.6006	0	0	0.3572	0	0	0.5114	0	0	2	0.6098	0.4734	0	0.6368	0	0	0	0	0
Nantehao	0	0.7346	0.458	0	0	0.417	0	0	0.0664	0	0.054	0.1904	0.3924	0	0	0	0.4998	0	0	0	0.512	0	0	0	0.4962	0	0	0	0	0.5448	0.7346	0	0	0.448	0	0	0.364	0	0	0.6098	2	0.6288	0	0.684	0	0	0	0	0
Gaoshanhong	0	0.5638	0.3224	0	0	0.4382	0	0	0.0662	0	0.0714	0.2584	0.35	0	0	0	0.429	0	0	0	0.4038	0	0	0	0.3824	0	0	0	0	0.497	0.6196	0	0	0.3344	0	0	0.4972	0	0	0.4734	0.6288	2	0	0.4618	0	0	0	0	0
Huangdidao	0.0778	0	0	0.1772	0.6488	0	0.8726	0.6282	0	0.8708	0	0	0	0.6878	0.9466	0.7372	0	0.7108	0.8914	0.8678	0	0.8866	0.765	0.8822	0	0.902	0.7492	0.8904	0.94	0	0	0.8982	0.784	0	0.7994	0.8256	0	0.8918	0.9724	0	0	0	2	0	2.0322	0.8042	1.621	0.889	0.718
Gongju73	0	0.3884	0.4638	0	0	0.3146	0	0	0	0	0	0.1756	0.2904	0	0	0	0.5486	0	0	0	0.4096	0	0	0	0.4374	0	0	0	0	0.4316	0.6962	0	0	0.4108	0	0	0.481	0	0	0.6368	0.684	0.4618	0	2	0	0	0	0	0
Xiaobaibandao	0.005	0	0	0.1224	0.5698	0	0.8136	0.548	0	0.8114	0	0	0	0.6318	0.8904	0.6614	0	0.6338	0.8206	0.8088	0	0.8058	0.68	0.7514	0	0.844	0.6638	0.8322	0.8386	0	0	0.8496	0.6862	0	0.748	0.765	0	0.8334	0.8938	0	0	0	2.0322	0	2	0.743	1.5398	0.8308	0.6902
Sanlicun	1.021	0	0	0.8148	2.1234	0	2.583	2.2186	0	2.6496	0	0	0	2.2402	2.6568	2.2978	0	2.2712	2.0856	2.5568	0	2.6184	2.2608	2.2088	0	2.6768	2.5892	2.6438	2.6716	0	0	2.6786	2.4454	0	2.5532	2.5792	0	2.6666	2.6122	0	0	0	0.8042	0	0.743	2	1.4534	2.5134	2.4652
Feidongtangdao	0.257	0	0	0.5112	1.2814	0	1.5982	1.2654	0	1.6798	0	0.019	0	1.3564	1.7258	1.395	0	1.413	1.1382	1.4756	0	1.6604	1.3636	1.2774	0	1.7008	1.464	1.7116	1.6716	0	0	1.6884	1.3768	0	1.5658	1.5236	0	1.6896	1.6406	0	0	0	1.621	0	1.5398	1.4534	2	1.5458	1.545
Magu	1.0196	0	0	0.8994	2.122	0	2.56	2.1306	0	2.648	0	0.0822	0	2.3308	2.6338	2.3392	0	2.2912	2.0194	2.6198	0	2.66	2.3452	2.295	0	2.6108	2.5016	2.6638	2.6486	0	0	2.6988	2.77	0	2.5948	3.008	0	2.6652	2.4804	0	0	0	0.889	0	0.8308	2.5134	1.5458	2	2.4418
Laohudao	0.8724	0	0	0.8056	2.068	0	2.6216	2.1204	0	2.8434	0	0	0	2.3062	2.8056	2.2012	0	2.218	1.9858	2.5732	0	2.7668	2.229	2.1956	0	2.7822	2.6498	2.727	2.6898	0	0	2.8422	2.2972	0	2.9188	2.4214	0	2.7284	2.7326	0	0	0	0.718	0	0.6902	2.4652	1.545	2.4418	2
Baikexian	0	0.7376	0.45	0	0	0.2772	0	0	0	0	0	0.1824	0.3414	0	0	0	0.3686	0	0	0	0.2828	0	0	0	0.4204	0	0	0	0	0.5248	0.554	0	0	0.353	0	0	0.3556	0	0	0.5124	0.8598	0.4984	0	0.5906	0	0	0	0	0
Laiantangdao	0.94	0	0	0.7648	2.2162	0	2.8972	2.269	0	3.0104	0	0	0	2.4508	2.9718	2.4354	0	2.3654	2.0692	2.697	0	2.9112	2.4632	2.3104	0	2.9918	2.7514	3.002	2.8998	0	0	2.987	2.597	0	2.9106	2.698	0	2.9382	2.9204	0	0	0	0.961	0	0.9046	2.6982	1.8984	2.6966	2.8386
Weiguo	0.937	0	0	0.9082	2.265	0	2.9726	2.3834	0	3.261	0	0	0	2.5028	3.2422	2.5056	0	2.4572	2.1616	2.875	0	3.154	2.5116	2.3722	0	3.2406	3.1028	3.1856	3.2138	0	0	2.8758	2.3962	0	3.1162	2.557	0	3.1654	2.9792	0	0	0	0.877	0	0.8176	2.6222	1.6498	2.599	2.8094
Huaiyuantangdao	0.9328	0	0	0.7364	2.2718	0	2.9174	2.2812	0	2.9432	0	0	0	2.3688	2.9918	2.4908	0	2.4208	2.0602	2.6308	0	2.9748	2.4626	2.2998	0	3.012	2.772	2.9786	2.92	0	0	2.833	2.4992	0	2.8874	2.601	0	2.9584	2.8972	0	0	0	0.9194	0	0.8392	2.6662	1.818	2.5998	2.6634
Gongjiao10	1.0498	0	0	0.8362	2.2812	0	3.089	2.3558	0	3.203	0	0	0	2.5088	3.1848	2.5644	0	2.473	2.1566	2.7382	0	3.103	2.5056	2.366	0	3.1832	3.0086	3.1716	3.1996	0	0	2.8842	2.4778	0	3.0158	2.6312	0	3.1082	2.9922	0	0	0	0.9342	0	0.8546	2.6962	1.5748	2.5866	2.6708
Aijiaonante	0	0.4476	0.489	0	0	0.371	0	0	0.031	0	0	0.1706	0.368	0	0	0	0.5092	0	0	0	0.3692	0	0	0	0.3324	0	0	0	0	0.4448	0.6792	0	0	0.3708	0	0	0.4998	0	0	0.5976	0.7102	0.54	0	1.1046	0	0	0	0	0
TN1	0	0.6524	0.4536	0	0	0.4616	0	0	0.272	0	0.2222	0.0408	0.4816	0	0	0	0.8912	0	0	0	0.628	0	0	0	0.5354	0	0	0	0	0.565	0.5238	0	0	0.704	0	0	0.2966	0	0	0.4144	0.5932	0.543	0	0.642	0	0	0	0	0
Yanzhan	0	0.7038	0.3308	0	0	0.464	0	0	0	0	0	0.1716	0.5208	0	0	0	0.5032	0	0	0	0.5154	0	0	0	0.4562	0	0	0	0	0.5162	0.7004	0	0	0.4078	0	0	0.3226	0	0	0.701	0.6394	0.5676	0	0.688	0	0	0	0	0
Zijindou	0	0.7248	0.3276	0	0	0.2862	0	0	0.0232	0	0	0.4548	0.3486	0	0	0	0.499	0	0	0	0.4246	0	0	0	0.4952	0	0	0	0	0.664	0.6896	0	0	0.4042	0	0	0.2314	0	0	0.522	0.9798	0.5198	0	0.7254	0	0	0	0	0
Majiugu	1.0664	0	0	0.805	2.119	0	2.7964	2.2146	0	2.9084	0	0	0	2.5042	2.8922	2.3372	0	2.2674	2.1026	2.7268	0	2.8968	2.3864	2.379	0	2.8474	2.8458	2.836	2.8206	0	0	2.978	2.4396	0	2.8962	2.5118	0	2.794	2.819	0	0	0	0.8486	0	0.7986	2.5338	1.5126	2.5754	2.8258
Jiyounuo	0.8596	0	0	0.826	2.0702	0	2.8094	2.165	0	2.7908	0	0	0	2.3202	2.8402	2.2874	0	2.261	2.0106	2.611	0	2.8018	2.315	2.196	0	2.8602	2.7296	2.8702	2.769	0	0	2.9564	2.3974	0	2.7796	2.5904	0	2.85	2.7756	0	0	0	0.7938	0	0.7368	2.7198	1.5596	2.5246	2.6948
Shunhezao	0	0.4854	0.4454	0	0	0.3914	0	0	0.0988	0	0.0864	0.2668	0.4664	0	0	0	0.4872	0	0	0	0.4776	0	0	0	0.591	0	0	0	0	0.4882	0.6778	0	0	0.4786	0	0	0.3516	0	0	0.5318	0.7734	0.637	0	0.649	0	0	0	0	0
Laobaishu	0	0.7342	0.5272	0	0	0.7964	0	0	0.178	0	0.19	0.0642	0.8292	0	0	0	0.4396	0	0	0	0.4298	0	0	0	0.565	0	0	0	0	1.073	0.436	0	0	0.431	0	0	0.3712	0	0	0.3758	0.488	0.482	0	0.4508	0	0	0	0	0
Xianggu	1.1928	0	0	0.988	2.2858	0	2.4242	2.3174	0	2.5122	0	0	0	2.1706	2.5206	2.3968	0	2.37	2.1606	2.528	0	2.5252	2.2724	2.466	0	2.519	2.4304	2.5508	2.5572	0	0	2.5414	2.5032	0	2.4812	2.5726	0	2.4652	2.4536	0	0	0	0.8208	0	0.744	2.4424	1.2368	2.6366	2.3248
Wujiaozhan	0	0.7438	0.4372	0	0	0.3832	0	0	0.2232	0	0.1854	0.2586	0.4584	0	0	0	0.6512	0	0	0	0.4262	0	0	0	0.4324	0	0	0	0	0.5352	0.6264	0	0	0.5134	0	0	0.406	0	0	0.7832	0.679	0.4998	0	0.6194	0	0	0	0	0
Xueliqing	0.8414	0	0	0.8186	1.9598	0	2.6588	2.0112	0	2.9438	0	0	0	2.2782	2.8626	2.178	0	2.1946	1.9002	2.546	0	2.824	2.1408	2.0512	0	2.8826	2.7082	2.8064	2.7478	0	0	2.747	2.3384	0	2.9314	2.4174	0	2.8724	2.834	0	0	0	0.6888	0	0.66	2.4178	1.504	2.4378	2.8832
Dadaotou	1.0118	0	0	0.8372	2.1944	0	2.7854	2.247	0	3.0278	0	0	0	2.4932	2.9892	2.3694	0	2.386	2.1564	2.7158	0	2.9506	2.397	2.2942	0	2.966	2.7916	2.9328	2.8744	0	0	2.961	2.4662	0	3.0148	2.5872	0	2.9126	2.831	0	0	0	0.9026	0	0.8544	2.6308	1.7356	2.6076	3.0766
Heimangdao	1.0858	0	0	0.8792	2.274	0	2.8842	2.4348	0	2.9962	0	0	0	2.507	2.9794	2.5558	0	2.4648	2.2146	2.7932	0	2.898	2.5404	2.419	0	2.978	2.8472	2.9664	2.9942	0	0	2.9608	2.513	0	2.8544	2.6222	0	2.9462	2.9598	0	0	0	1.0416	0	0.9886	2.73	1.6648	2.707	2.749
Wuyunjing7	0.9714	0	0	0.9158	2.1662	0	2.693	2.1968	0	2.9784	0	0	0	2.2838	2.9618	2.363	0	2.358	2.1496	2.7746	0	2.9016	2.369	2.2064	0	2.9602	2.8506	2.9054	2.8902	0	0	2.6414	2.3454	0	2.8792	2.4946	0	2.8852	2.7902	0	0	0	0.9054	0	0.8474	2.603	1.4492	2.515	2.62
Lm3	0	0.5532	0.6764	0	0	0.4632	0	0	0.5066	0	0.5124	0.0842	0.5248	0	0	0	0.5236	0	0	0	0.925	0	0	0	0.8642	0	0	0	0	0.6454	0.628	0	0	0.8376	0	0	0.3644	0	0	0.5468	0.594	0.3938	0	0.5994	0	0	0	0	0
P19zaodao	0	0.433	0.4798	0	0	0.2316	0	0	0.2718	0	0.2908	0	0.2556	0	0	0	0.5376	0	0	0	0.4908	0	0	0	0.5036	0	0	0	0	0.486	0.5564	0	0	0.4464	0	0	0.4432	0	0	0.5604	0.6912	0.4444	0	0.673	0	0	0	0	0
Chunjiangnuo	0.9858	0	0	0.8114	2.1686	0	2.6948	2.2426	0	2.893	0	0	0	2.2928	2.877	2.4082	0	2.4034	2.1304	2.7332	0	2.8168	2.436	2.2866	0	2.8322	2.7226	2.8638	2.8486	0	0	2.7398	2.4376	0	2.8376	2.583	0	2.7572	2.805	0	0	0	0.8982	0	0.84	2.5616	1.5664	2.6466	2.7448
Lemont	0.067	0.3892	0.1814	0	0	0.1962	0	0	0.0256	0	0	0.0688	0.1888	0	0	0	0.4552	0	0	0	0.163	0	0	0	0.2416	0	0	0	0	0.192	0.2748	0	0	0.2036	0	0	0.4054	0	0	0.2752	0.4196	0.2798	0	0.679	0	0	0	0	0
S5	0.9542	0	0	0.739	2.0438	0	2.8208	2.0744	0	3.0234	0	0	0	2.2798	3.0062	2.2438	0	2.1948	2.005	2.5084	0	2.8352	2.228	1.993	0	3.0486	2.8592	3.0368	2.8456	0	0	2.7656	2.2188	0	2.9224	2.3776	0	2.9282	2.6992	0	0	0	0.843	0	0.8042	2.5096	1.5622	2.3762	2.5804
Lowseedset1	0	0.5762	0.6986	0	0	0.4856	0	0	0.4852	0	0.4914	0.0188	0.547	0	0	0	0.5028	0	0	0	0.904	0	0	0	0.8432	0	0	0	0	0.6244	0.564	0	0	0.8168	0	0	0.343	0	0	0.4826	0.5298	0.373	0	0.5354	0	0	0	0	0
Tetep	0	0.6016	0.4154	0	0	0.4266	0	0	0.089	0	0.1202	0.2866	0.4868	0	0	0	0.371	0	0	0	0.4694	0	0	0	0.3564	0	0	0	0	0.5042	0.3562	0	0	0.3298	0	0	0.588	0	0	0.2632	0.2242	0.3704	0	0.2096	0	0	0	0	0
Unk2	0.9092	0	0	0.8554	2.1046	0	2.566	2.1782	0	2.7196	0	0	0	2.1344	2.705	2.301	0	2.253	2.0448	2.4748	0	2.6232	2.3288	2.0588	0	2.7466	2.5722	2.735	2.6766	0	0	2.48	2.3318	0	2.6224	2.3678	0	2.6284	2.6754	0	0	0	0.899	0	0.8214	2.4544	1.453	2.3666	2.4838
Unk3	0	0.2798	0.6944	0	0	0.3294	0	0	0.4412	0	0.4656	0	0.3484	0	0	0	0.391	0	0	0	0.3656	0	0	0	0.2152	0	0	0	0	0.3158	0.2796	0	0	0.4684	0	0	0.3192	0	0	0.262	0.2232	0.2182	0	0.3592	0	0	0	0	0
Camor	0	0.3776	0.5734	0	0	0.3814	0	0	0.3006	0	0.3012	0	0.4002	0	0	0	0.4856	0	0	0	0.4606	0	0	0	0.353	0	0	0	0	0.489	0.3312	0	0	0.52	0	0	0.3476	0	0	0.249	0.3182	0.3558	0	0.3678	0	0	0	0	0
Unk5	0.9252	0	0	0.71	2.1048	0	2.8654	2.1348	0	3.1074	0	0	0	2.2928	3.0038	2.3004	0	2.274	1.9162	2.538	0	2.8794	2.242	2.163	0	3.0454	2.8286	3.0768	2.9756	0	0	2.8118	2.2524	0	3.0078	2.496	0	2.949	2.812	0	0	0	0.7638	0	0.6818	2.5392	1.5536	2.4732	2.73
Unk6	0.9652	0	0	0.7918	1.9986	0	2.743	2.0936	0	2.8112	0	0	0	2.3116	2.8606	2.2174	0	2.1908	1.9602	2.6298	0	2.7786	2.2668	2.118	0	2.8374	2.6626	2.8042	2.7456	0	0	2.9502	2.3682	0	2.7996	2.547	0	2.8272	2.7522	0	0	0	0.7998	0	0.7904	2.7394	1.6226	2.5674	2.7366
Wuyunjing19	0.463	0	0	0.3668	1.073	0	1.425	1.1196	0	1.6132	0	0	0	1.1624	1.542	1.1828	0	1.1564	1.035	1.3128	0	1.525	1.0812	0.9164	0	1.605	1.5172	1.5934	1.5782	0	0	1.353	1.3578	0	1.4814	1.2706	0	1.5518	1.4552	0	0	0	0	0	0	1.443	0.321	1.2694	1.323
Yuehuizaozhan	0	0.4038	0.599	0	0	0.407	0	0	0.2824	0	0.2836	0	0.4324	0	0	0	0.511	0	0	0	0.443	0	0	0	0.3354	0	0	0	0	0.4712	0.3136	0	0	0.5024	0	0	0.3806	0	0	0.2314	0.3006	0.4244	0	0.3502	0	0	0	0	0
Yuansizhan	0	0.345	0.5796	0	0	0.5026	0	0	0.3722	0	0.3924	0	0.5138	0	0	0	0.4044	0	0	0	0.5096	0	0	0	0.3896	0	0	0	0	0.4922	0.3678	0	0	0.5364	0	0	0.4768	0	0	0.2524	0.3792	0.4036	0	0.342	0	0	0	0	0
Guoyouzhan	0	0.332	0.719	0	0	0.4412	0	0	0.5026	0	0.5106	0	0.4948	0	0	0	0.4938	0	0	0	0.5186	0	0	0	0.345	0	0	0	0	0.4576	0.3014	0	0	0.7016	0	0	0.386	0	0	0.1752	0.3754	0.283	0	0.295	0	0	0	0	0
Yuefengxinzhan	0	0.3052	0.623	0	0	0.3498	0	0	0.3094	0	0.3076	0	0.3202	0	0	0	0.234	0	0	0	0.3374	0	0	0	0.2302	0	0	0	0	0.4738	0.3162	0	0	0.3974	0	0	0.3562	0	0	0.2772	0.3464	0.3838	0	0.2882	0	0	0	0	0
Yuexiangzhan	0	0.4796	0.8224	0	0	0.3654	0	0	0.3056	0	0.2874	0	0.4272	0	0	0	0.5264	0	0	0	0.5882	0	0	0	0.2948	0	0	0	0	0.4542	0.3558	0	0	0.4944	0	0	0.3068	0	0	0.2174	0.4168	0.3838	0	0.52	0	0	0	0	0
Shengyouhuazhan	0	0.3966	0.4988	0	0	0.4668	0	0	0.4248	0	0.422	0	0.4332	0	0	0	0.4998	0	0	0	0.4684	0	0	0	0.1502	0	0	0	0	0.4112	0.4722	0	0	0.4912	0	0	0.4276	0	0	0.2286	0.2664	0.2156	0	0.379	0	0	0	0	0
Huangchaozhan	0	0.433	0.6364	0	0	0.2864	0	0	0.3284	0	0.3402	0	0.3308	0	0	0	0.4004	0	0	0	0.462	0	0	0	0.4788	0	0	0	0	0.5494	0.3098	0	0	0.6258	0	0	0.4348	0	0	0.1176	0.4056	0.3564	0	0.3684	0	0	0	0	0
Xiangtezhan	0	0.4734	0.8046	0	0	0.469	0	0	0.4506	0	0.475	0	0.4542	0	0	0	0.4866	0	0	0	0.7784	0	0	0	0.4612	0	0	0	0	0.402	0.2812	0	0	0.6518	0	0	0.4504	0	0	0.2474	0.361	0.3336	0	0.3674	0	0	0	0	0
Yuxiangyouzhan	0	0.3166	0.702	0	0	0.3616	0	0	0.4222	0	0.4474	0	0.3606	0	0	0	0.4402	0	0	0	0.498	0	0	0	0.5196	0	0	0	0	0.389	0.296	0	0	0.6024	0	0	0.3698	0	0	0.1908	0.3966	0.456	0	0.2716	0	0	0	0	0
Huangfengzhan	0	0.3122	0.5874	0	0	0.2402	0	0	0.4398	0	0.476	0	0.2702	0	0	0	0.4442	0	0	0	0.408	0	0	0	0.4404	0	0	0	0	0.4888	0.3644	0	0	0.7396	0	0	0.4176	0	0	0.3142	0.441	0.4218	0	0.3818	0	0	0	0	0
Moliluzhan	0	0.3962	0.7784	0	0	0.2252	0	0	0.628	0	0.6386	0	0.2706	0	0	0	0.4684	0	0	0	0.5626	0	0	0	0.5088	0	0	0	0	0.4026	0.2492	0	0	0.7284	0	0	0.1682	0	0	0.0938	0.4124	0.257	0	0.26	0	0	0	0	0
Yuexiangsimiao	0	0.3362	0.4518	0	0	0.3228	0	0	0.4634	0	0.4736	0	0.3858	0	0	0	0.39	0	0	0	0.3642	0	0	0	0.2512	0	0	0	0	0.2974	0.2774	0	0	0.5286	0	0	0.3992	0	0	0.1942	0.3514	0.3892	0	0.271	0	0	0	0	0
Qifozhan	0	0.236	0.6702	0	0	0.3994	0	0	0.3936	0	0.4188	0	0.438	0	0	0	0.4522	0	0	0	0.5138	0	0	0	0.4376	0	0	0	0	0.4988	0.3294	0	0	0.6268	0	0	0.4682	0	0	0.2144	0.284	0.3868	0	0.3772	0	0	0	0	0
Huahangyouzhan	0	0.449	0.7864	0	0	0.295	0	0	0.4772	0	0.489	0	0.3404	0	0	0	0.5178	0	0	0	0.6522	0	0	0	0.4918	0	0	0	0	0.4744	0.1852	0	0	0.6916	0	0	0.4668	0	0	0.201	0.4616	0.4376	0	0.3516	0	0	0	0	0
Yinhesizhan	0	0.5106	0.8854	0	0	0.4378	0	0	0.349	0	0.3434	0	0.4566	0	0	0	0.4996	0	0	0	0.604	0	0	0	0.2764	0	0	0	0	0.5156	0.4326	0	0	0.4786	0	0	0.4164	0	0	0.339	0.5466	0.4086	0	0.3354	0	0	0	0	0
Yinjingruanzhan	0	0.3326	0.6424	0	0	0.3824	0	0	0.3496	0	0.4136	0	0.3396	0	0	0	0.3822	0	0	0	0.3136	0	0	0	0.2496	0	0	0	0	0.404	0.314	0	0	0.5458	0	0	0.2662	0	0	0.275	0.4306	0.2956	0	0.3936	0	0	0	0	0
Meixiangzhan	0	0.4824	0.6016	0	0	0.4628	0	0	0.4166	0	0.415	0	0.536	0	0	0	0.47	0	0	0	0.6402	0	0	0	0.4232	0	0	0	0	0.5388	0.3366	0	0	0.6342	0	0	0.3578	0	0	0.3192	0.532	0.4478	0	0.2784	0	0	0	0	0
Zhuxiangdao	0	0.3608	0.5872	0	0	0.4472	0	0	0.4248	0	0.3798	0	0.5002	0	0	0	0.4778	0	0	0	0.5176	0	0	0	0.3882	0	0	0	0	0.4376	0.345	0	0	0.6842	0	0	0.3222	0	0	0.2628	0.4184	0.3696	0	0.2524	0	0	0	0	0
Yuetaizaozhan	0	0.4812	0.7748	0	0	0.3832	0	0	0.3986	0	0.3974	0	0.3836	0	0	0	0.383	0	0	0	0.5964	0	0	0	0.384	0	0	0	0	0.3878	0.3142	0	0	0.4872	0	0	0.3968	0	0	0.2316	0.5014	0.4086	0	0.351	0	0	0	0	0
Xinxianzhan	0	0.2578	0.4222	0	0	0.5388	0	0	0.3666	0	0.366	0	0.5298	0	0	0	0.4426	0	0	0	0.5688	0	0	0	0.5464	0	0	0	0	0.4454	0.25	0	0	0.649	0	0	0.2198	0	0	0.1408	0.1454	0.2052	0	0.2602	0	0	0	0	0
Yuezaosimiao	0	0.4478	0.5336	0	0	0.3414	0	0	0.5024	0	0.456	0	0.382	0	0	0	0.4674	0	0	0	0.4208	0	0	0	0.2918	0	0	0	0	0.2314	0.2484	0	0	0.588	0	0	0.3068	0	0	0.0794	0.408	0.2732	0	0.3712	0	0	0	0	0
Yangdao 4	0	0.5048	0.57	0	0	0.451	0	0	0.4662	0	0.4728	0	0.4828	0	0	0	0.5274	0	0	0	0.8876	0	0	0	0.9132	0	0	0	0	0.6162	0.5702	0	0	0.8432	0	0	0.3676	0	0	0.3962	0.468	0.373	0	0.4932	0	0	0	0	0
Baiyeqiu	0.9498	0	0	0.8728	2.0524	0	2.426	2.1256	0	2.4698	0	0	0	2.277	2.4998	2.1406	0	2.1358	2.036	2.3352	0	2.5904	2.1682	2.1976	0	2.5198	2.4106	2.4652	2.45	0	0	2.4768	2.1368	0	2.3962	2.2716	0	2.5312	2.5298	0	0	0	0.7762	0	0.699	2.3578	1.3084	2.2488	2.284
9311	0	0.5444	0.6274	0	0	0.5106	0	0	0.5158	0	0.5216	0.0422	0.543	0	0	0	0.5586	0	0	0	0.9374	0	0	0	0.8842	0	0	0	0	0.6174	0.5392	0	0	0.8586	0	0	0.3368	0	0	0.3814	0.5292	0.3488	0	0.5746	0	0	0	0	0
Zhongzu14	0	0.3092	0.6016	0	0	0.475	0	0	0.5504	0	0.6106	0.074	0.45	0	0	0	0.3632	0	0	0	0.6402	0	0	0	0.381	0	0	0	0	0.474	0.4026	0	0	0.6342	0	0	0.3786	0	0	0.2556	0.3034	0.3194	0	0.2238	0	0	0	0	0
GD14	0	0.3832	0.5584	0	0	0.418	0	0	0.3946	0	0.3934	0	0.4282	0	0	0	0.514	0	0	0	0.5324	0	0	0	0.2292	0	0	0	0	0.527	0.4672	0	0	0.462	0	0	0.3316	0	0	0.4284	0.4544	0.297	0	0.3306	0	0	0	0	0
GD54	0	0.2924	0.607	0	0	0.315	0	0	0.5112	0	0.5284	0	0.3474	0	0	0	0.476	0	0	0	0.5376	0	0	0	0.1928	0	0	0	0	0.3706	0.3432	0	0	0.4244	0	0	0.4004	0	0	0.3908	0.3086	0.2602	0	0.3582	0	0	0	0	0
GD61	0	0.2836	0.4112	0	0	0.3728	0	0	0.5878	0	0.583	0	0.3904	0	0	0	0.5484	0	0	0	0.3544	0	0	0	0.2276	0	0	0	0	0.395	0.2894	0	0	0.5442	0	0	0.3926	0	0	0.4386	0.2984	0.2502	0	0.2758	0	0	0	0	0
GD51	0	0.2762	0.503	0	0	0.3532	0	0	0.4218	0	0.4672	0	0.3722	0	0	0	0.3502	0	0	0	0.5634	0	0	0	0.3032	0	0	0	0	0.3958	0.35	0	0	0.4064	0	0	0.5852	0	0	0.224	0.1634	0.2234	0	0.2534	0	0	0	0	0
GD52	0	0.3708	0.5854	0	0	0.351	0	0	0.506	0	0.5292	0	0.3832	0	0	0	0.5836	0	0	0	0.472	0	0	0	0.3422	0	0	0	0	0.4482	0.3852	0	0	0.6182	0	0	0.4658	0	0	0.368	0.3724	0.345	0	0.1624	0	0	0	0	0
GD66	0	0.2474	0.6016	0	0	0.323	0	0	0.3466	0	0.3932	0	0.3852	0	0	0	0.4276	0	0	0	0.3746	0	0	0	0.295	0	0	0	0	0.363	0.187	0	0	0.419	0	0	0.4792	0	0	0.2774	0.2168	0.2334	0	0.3098	0	0	0	0	0
GD71	0	0.5124	0.8146	0	0	0.547	0	0	0.5406	0	0.553	0	0.5432	0	0	0	0.5042	0	0	0	0.6636	0	0	0	0.5244	0	0	0	0	0.3742	0.3584	0	0	0.5744	0	0	0.4076	0	0	0.239	0.3898	0.257	0	0.3982	0	0	0	0	0
GD120	0	0.3496	0.457	0	0	0.3076	0	0	0.3138	0	0.3348	0	0.3052	0	0	0	0.305	0	0	0	0.4738	0	0	0	0.2154	0	0	0	0	0.4244	0.2364	0	0	0.404	0	0	0.536	0	0	0.154	0.0288	0.1322	0	0.2088	0	0	0	0	0
P20zaodao	0	0.403	0.5814	0	0	0.346	0	0	0.2602	0	0.2442	0	0.3648	0	0	0	0.386	0	0	0	0.5488	0	0	0	0.705	0	0	0	0	0.4512	0.5116	0	0	0.4418	0	0	0.4906	0	0	0.4516	0.499	0.3638	0	0.6768	0	0	0	0	0
P21zaodao	0	0.4332	0.571	0	0	0.3138	0	0	0.47	0	0.4068	0	0.3328	0	0	0	0.6984	0	0	0	0.6682	0	0	0	0.6516	0	0	0	0	0.3102	0.372	0	0	0.5822	0	0	0.301	0	0	0.3114	0.4454	0.2888	0	0.5804	0	0	0	0	0
P22zaodao	0	0.4768	0.614	0	0	0.3208	0	0	0.4514	0	0.4492	0	0.353	0	0	0	0.5472	0	0	0	0.6962	0	0	0	0.522	0	0	0	0	0.3984	0.6304	0	0	0.5818	0	0	0.2352	0	0	0.4186	0.6614	0.5248	0	0.4936	0	0	0	0	0
2428	0.6598	0	0	0.6058	1.7424	0	2.3094	1.8308	0	2.504	0	0	0	2.1596	2.5338	2.0026	0	1.9546	1.7258	2.3908	0	2.517	2.0732	1.8228	0	2.5324	2.4662	2.4778	2.4196	0	0	2.4242	1.9322	0	2.4518	2.1336	0	2.5866	2.2926	0	0	0	0.7024	0	0.6522	2.1984	1.2616	2.1538	2.275
Nipponbare	0.9638	0	0	0.9084	2.303	0	3.0854	2.3342	0	3.3288	0	0	0	2.5146	3.3098	2.5418	0	2.494	2.1146	2.8224	0	3.1422	2.5048	2.2948	0	3.3512	3.0054	3.2968	3.1524	0	0	2.9902	2.412	0	3.2276	2.6512	0	3.2334	2.9688	0	0	0	0.9414	0	0.8654	2.6516	1.6998	2.65	2.8002
Zhonghua11	0.9034	0	0	0.9344	2.1784	0	2.8962	2.1658	0	3.1382	0	0	0	2.3608	3.1206	2.3742	0	2.3262	2.0114	2.6332	0	2.9746	2.3588	2.1102	0	3.119	2.8808	3.1076	3.0064	0	0	2.7776	2.2424	0	2.9954	2.4406	0	3.0012	2.756	0	0	0	0.9458	0	0.8924	2.4624	1.728	2.4824	2.5646
Yuxiangyouzhan	0	0.3698	0.747	0	0	0.4776	0	0	0.3804	0	0.3886	0.046	0.4658	0	0	0	0.4218	0	0	0	0.6066	0	0	0	0.5688	0	0	0	0	0.3158	0.332	0	0	0.5208	0	0	0.3644	0	0	0.2714	0.3622	0.2706	0	0.3686	0	0	0	0	0
Huanglizhan	0	0.3452	0.6516	0	0	0.3482	0	0	0.2976	0	0.3362	0	0.392	0	0	0	0.3914	0	0	0	0.539	0	0	0	0.4524	0	0	0	0	0.5438	0.2584	0	0	0.598	0	0	0.4322	0	0	0.1976	0.3966	0.3478	0	0.3596	0	0	0	0	0
Dianlong201	0	0.4326	0.6834	0	0	0.4242	0	0	0.3128	0	0.2958	0.076	0.4614	0	0	0	0.419	0	0	0	0.6526	0	0	0	0.5256	0	0	0	0	0.4894	0.5104	0	0	0.6086	0	0	0.3812	0	0	0.3104	0.4282	0.3694	0	0.454	0	0	0	0	0
Guinongzhan	0	0.3788	0.8166	0	0	0.3744	0	0	0.4152	0	0.4782	0	0.3664	0	0	0	0.6254	0	0	0	0.4924	0	0	0	0.319	0	0	0	0	0.4626	0.3838	0	0	0.6384	0	0	0.335	0	0	0.1926	0.3058	0.3436	0	0.3772	0	0	0	0	0
Fengyuezhan	0	0.3498	0.7292	0	0	0.4586	0	0	0.3606	0	0.3692	0.0388	0.4468	0	0	0	0.4028	0	0	0	0.5882	0	0	0	0.5504	0	0	0	0	0.296	0.3262	0	0	0.5022	0	0	0.3446	0	0	0.2516	0.3428	0.2508	0	0.3492	0	0	0	0	0
Guangchao1	0	0.3674	0.7462	0	0	0.4756	0	0	0.3916	0	0.3996	0.042	0.4638	0	0	0	0.4198	0	0	0	0.6052	0	0	0	0.5674	0	0	0	0	0.3132	0.3294	0	0	0.5192	0	0	0.362	0	0	0.2686	0.3598	0.2678	0	0.3662	0	0	0	0	0
Guangfengzhan	0	0.3272	0.6756	0	0	0.4158	0	0	0.5058	0	0.5116	0.0174	0.3726	0	0	0	0.2432	0	0	0	0.4548	0	0	0	0.4546	0	0	0	0	0.4374	0.3038	0	0	0.4066	0	0	0.2974	0	0	0.2432	0.4204	0.3716	0	0.2544	0	0	0	0	0
Yinpinruanzhan	0	0.275	0.5864	0	0	0.3694	0	0	0.2482	0	0.3142	0	0.3266	0	0	0	0.3264	0	0	0	0.3006	0	0	0	0.2798	0	0	0	0	0.391	0.3442	0	0	0.4898	0	0	0.2972	0	0	0.262	0.3744	0.3258	0	0.3806	0	0	0	0	0
Miyang83	0	0.1988	0.6194	0	0	0.2406	0	0	0.6788	0	0.7366	0	0.2516	0	0	0	0.3808	0	0	0	0.5066	0	0	0	0.5492	0	0	0	0	0.359	0.14	0	0	0.6518	0	0	0.255	0	0	0.295	0.213	0.251	0	0.1124	0	0	0	0	0
Wunong1	0	0.593	0.5534	0	0	0.535	0	0	0.0332	0	0	0.267	0.5098	0	0	0	0.5088	0	0	0	0.283	0	0	0	0.29	0	0	0	0	0.4688	0.4406	0	0	0.371	0	0	0.3934	0	0	0.4236	0.5144	0.508	0	0.8212	0	0	0	0	0
Lianxianzhan	0	0.526	0.5408	0	0	0.5092	0	0	0.4436	0	0.4416	0	0.5404	0	0	0	0.5608	0	0	0	0.573	0	0	0	0.385	0	0	0	0	0.5648	0.428	0	0	0.5522	0	0	0.3384	0	0	0.3462	0.4152	0.431	0	0.2494	0	0	0	0	0
Hesizhan	0	0.295	0.4888	0	0	0.1918	0	0	0.4712	0	0.4686	0	0.1772	0	0	0	0.458	0	0	0	0.3848	0	0	0	0.1914	0	0	0	0	0.3566	0.1154	0	0	0.5004	0	0	0.1992	0	0	0.164	0.2598	0.2084	0	0.1468	0	0	0	0	0
Zhongjian2	0	0.3576	0.3898	0	0	0.354	0	0	0.3462	0	0.355	0	0.346	0	0	0	0.4532	0	0	0	0.4218	0	0	0	0.5572	0	0	0	0	0.5844	0.428	0	0	0.509	0	0	0.247	0	0	0.411	0.4802	0.3664	0	0.3998	0	0	0	0	0
Huahang-1	0	0.3904	0.5726	0	0	0.3238	0	0	0.305	0	0.364	0.2204	0.2912	0	0	0	0.4202	0	0	0	0.4318	0	0	0	0.2444	0	0	0	0	0.5098	0.5028	0	0	0.4976	0	0	0.3466	0	0	0.5078	0.447	0.355	0	0.41	0	0	0	0	0
Fengmeizhan	0	0.4734	0.6424	0	0	0.5926	0	0	0.4936	0	0.4996	0.0146	0.5668	0	0	0	0.4204	0	0	0	0.6316	0	0	0	0.5288	0	0	0	0	0.5042	0.4972	0	0	0.5886	0	0	0.4672	0	0	0.3284	0.4194	0.3704	0	0.3824	0	0	0	0	0
IRBB54	0	0.18	0.5364	0	0	0.244	0	0	0.8806	0	0.9346	0	0.3198	0	0	0	0.5132	0	0	0	0.6614	0	0	0	0.6602	0	0	0	0	0.3406	0.057	0	0	0.8702	0	0	0.1794	0	0	0.1254	0.238	0.1252	0	0.1588	0	0	0	0	0
Yinfengsimiao	0	0.411	0.7438	0	0	0.5396	0	0	0.4652	0	0.4718	0	0.5706	0	0	0	0.6338	0	0	0	0.5448	0	0	0	0.3936	0	0	0	0	0.4626	0.372	0	0	0.7758	0	0	0.5438	0	0	0.4196	0.359	0.418	0	0.3224	0	0	0	0	0
Qingguai	0	0.5868	0.5702	0	0	0.5954	0	0	0.0676	0	0.0588	0.218	0.5048	0	0	0	0.4824	0	0	0	0.4294	0	0	0	0.4142	0	0	0	0	0.582	0.6298	0	0	0.4738	0	0	0.4324	0	0	0.527	0.531	0.4386	0	0.9238	0	0	0	0	0
Guguangai23	0	0.3828	0.4788	0	0	0.3732	0	0	0.1506	0	0.1404	0.1468	0.3702	0	0	0	0.4344	0	0	0	0.2516	0	0	0	0.2586	0	0	0	0	0.49	0.4524	0	0	0.3398	0	0	0.295	0	0	0.4788	0.4828	0.3476	0	0.876	0	0	0	0	0
Miyang46	0	0.6016	0.6446	0	0	0.6136	0	0	0.3694	0	0.393	0.1838	0.5362	0	0	0	0.492	0	0	0	0.5904	0	0	0	0.596	0	0	0	0	0.744	0.618	0	0	0.763	0	0	0.3562	0	0	0.4718	0.4758	0.4052	0	0.7398	0	0	0	0	0
Guangyuanzhan	0	0.3786	0.6972	0	0	0.3322	0	0	0.5604	0	0.5766	0	0.3728	0	0	0	0.523	0	0	0	0.5414	0	0	0	0.5408	0	0	0	0	0.4592	0.2876	0	0	0.6864	0	0	0.2534	0	0	0.2434	0.3558	0.1996	0	0.2762	0	0	0	0	0
Guangchao8	0	0.3924	0.7506	0	0	0.3168	0	0	0.4122	0	0.4108	0	0.336	0	0	0	0.4442	0	0	0	0.5716	0	0	0	0.4406	0	0	0	0	0.5108	0.424	0	0	0.5658	0	0	0.326	0	0	0.227	0.4496	0.3134	0	0.282	0	0	0	0	0
Huahang-2	0	0.3336	0.5174	0	0	0.377	0	0	0.3096	0	0.3306	0.1642	0.3442	0	0	0	0.4944	0	0	0	0.5128	0	0	0	0.2112	0	0	0	0	0.476	0.534	0	0	0.4428	0	0	0.3124	0	0	0.4526	0.4782	0.3862	0	0.398	0	0	0	0	0
Yue0421	0	0.4102	0.7288	0	0	0.4026	0	0	0.3206	0	0.3036	0	0.3594	0	0	0	0.3664	0	0	0	0.4638	0	0	0	0.3338	0	0	0	0	0.4974	0.4276	0	0	0.4874	0	0	0.4242	0	0	0.302	0.4148	0.409	0	0.3778	0	0	0	0	0
Taihang68	0	0.3372	0.639	0	0	0.4474	0	0	0.4778	0	0.4752	0	0.4874	0	0	0	0.508	0	0	0	0.5264	0	0	0	0.4828	0	0	0	0	0.3788	0.3106	0	0	0.5854	0	0	0.303	0	0	0.1634	0.384	0.3352	0	0.3472	0	0	0	0	0
IRBB60	0	0.1958	0.638	0	0	0.2592	0	0	0.9842	0	1.0362	0	0.335	0	0	0	0.5284	0	0	0	0.6766	0	0	0	0.5892	0	0	0	0	0.3124	0.0292	0	0	0.8854	0	0	0.1508	0	0	0.054	0.21	0.0974	0	0.131	0	0	0	0	0
Xin0423	0	0.4972	0.6568	0	0	0.2792	0	0	0.2958	0	0.2966	0	0.309	0	0	0	0.4386	0	0	0	0.5218	0	0	0	0.3484	0	0	0	0	0.5288	0.4566	0	0	0.5596	0	0	0.4538	0	0	0.418	0.5004	0.5676	0	0.3766	0	0	0	0	0
Jinchao1	0	0.4596	0.7918	0	0	0.3828	0	0	0.4786	0	0.476	0	0.4016	0	0	0	0.5736	0	0	0	0.614	0	0	0	0.3974	0	0	0	0	0.4884	0.4024	0	0	0.6512	0	0	0.349	0	0	0.2718	0.5144	0.3356	0	0.3692	0	0	0	0	0
Yangdao6	0	0.5496	0.6728	0	0	0.4596	0	0	0.459	0	0.4656	0.0804	0.5212	0	0	0	0.477	0	0	0	0.9214	0	0	0	0.9036	0	0	0	0	0.642	0.5434	0	0	0.7912	0	0	0.3168	0	0	0.5	0.504	0.3474	0	0.5098	0	0	0	0	0
Shuangzhenzhan	0	0.409	0.7738	0	0	0.4394	0	0	0.3508	0	0.3504	0	0.4926	0	0	0	0.5346	0	0	0	0.5748	0	0	0	0.402	0	0	0	0	0.471	0.402	0	0	0.612	0	0	0.4	0	0	0.2766	0.4754	0.3834	0	0.3522	0	0	0	0	0
Fenghuazhan	0	0.3082	0.6608	0	0	0.4444	0	0	0.5226	0	0.5834	0	0.4444	0	0	0	0.3576	0	0	0	0.4616	0	0	0	0.5046	0	0	0	0	0.379	0.1814	0	0	0.7362	0	0	0.329	0	0	0.1852	0.3624	0.2708	0	0.2828	0	0	0	0	0
Fengsizhan	0	0.3082	0.6608	0	0	0.4444	0	0	0.5226	0	0.5834	0	0.4444	0	0	0	0.3576	0	0	0	0.4616	0	0	0	0.5046	0	0	0	0	0.379	0.1814	0	0	0.7362	0	0	0.329	0	0	0.1852	0.3624	0.2708	0	0.2828	0	0	0	0	0
Hanghui7	0	0.188	0.7354	0	0	0.5096	0	0	0.4568	0	0.4636	0.0124	0.519	0	0	0	0.475	0	0	0	0.558	0	0	0	0.4928	0	0	0	0	0.3694	0.1912	0	0	0.66	0	0	0.3388	0	0	0.3032	0.3076	0.2592	0	0.3572	0	0	0	0	0
Aizaizhan	0	0.3892	0.58	0	0	0.7486	0	0	0.4578	0	0.4198	0.132	0.7572	0	0	0	0.4772	0	0	0	0.4576	0	0	0	0.5948	0	0	0	0	0.606	0.2128	0	0	0.6964	0	0	0.2656	0	0	0.3712	0.3406	0.418	0	0.2658	0	0	0	0	0
Zhongzao39	0	0.5038	0.4238	0	0	0.3144	0	0	0.0724	0	0.1068	0	0.272	0	0	0	0.4656	0	0	0	0.4126	0	0	0	0.505	0	0	0	0	0.5122	0.5482	0	0	0.4354	0	0	0.4178	0	0	0.4668	0.687	0.4218	0	0.735	0	0	0	0	0
Shenglixian	0	0.6868	0.3036	0	0	0.4244	0	0	0.0208	0	0	0.3382	0.3992	0	0	0	0.3466	0	0	0	0.394	0	0	0	0.4304	0	0	0	0	0.5176	0.5978	0	0	0.3646	0	0	0.3362	0	0	0.7156	0.7658	0.5396	0	0.7082	0	0	0	0	0
IR8	0	0.4658	0.641	0	0	0.3058	0	0	0.767	0	0.7798	0	0.3814	0	0	0	0.8326	0	0	0	0.7014	0	0	0	0.7214	0	0	0	0	0.533	0.3556	0	0	1.2758	0	0	0.2648	0	0	0.3168	0.4292	0.3158	0	0.3922	0	0	0	0	0
Baok	0.7632	0	0	0.6748	1.128	0	1.1358	1.3272	0	1.1704	0	0.8436	0	1.0928	1.1234	1.303	0	1.2116	1.1114	1.2174	0	1.1282	1.2658	1.2444	0	1.1652	1.1636	1.1752	1.16	0	0	1.1094	1.266	0	1.1924	1.24	0	1.1334	1.1074	0	0	0	0.1234	0	0.0542	1.197	0.3894	1.2388	1.0398
Zhongshan1	0	0.4144	0.5698	0	0	0.5166	0	0	0.2526	0	0.2542	0	0.5476	0	0	0	0.5464	0	0	0	0.4138	0	0	0	0.4352	0	0	0	0	0.4612	0.3758	0	0	0.4734	0	0	0.2822	0	0	0.202	0.4442	0.3306	0	0.2996	0	0	0	0	0
Zhuyin2	0	0.5266	0.8014	0	0	0.4794	0	0	0.5668	0	0.5764	0	0.5464	0	0	0	0.6248	0	0	0	0.7028	0	0	0	0.4132	0	0	0	0	0.6216	0.4616	0	0	0.614	0	0	0.3738	0	0	0.362	0.6062	0.3172	0	0.4892	0	0	0	0	0
Guangchang13	0	0.5538	0.403	0	0	0.3206	0	0	0	0	0	0.2446	0.3398	0	0	0	0.5316	0	0	0	0.3916	0	0	0	0.379	0	0	0	0	0.3944	0.7042	0	0	0.3498	0	0	0.3614	0	0	0.6444	0.6484	0.5092	0	0.9996	0	0	0	0	0
Zhenzhuai	0	0.3812	0.6164	0	0	0.2388	0	0	0.4712	0	0.4722	0.0424	0.312	0	0	0	0.8522	0	0	0	0.4752	0	0	0	0.5676	0	0	0	0	0.4204	0.3514	0	0	0.8652	0	0	0.324	0	0	0.334	0.5686	0.2896	0	0.6606	0	0	0	0	0
Bahagia	0	0.4522	0.388	0	0	0.4422	0	0	0.3942	0	0.4404	0.0092	0.4994	0	0	0	0.3938	0	0	0	0.6386	0	0	0	0.7116	0	0	0	0	0.5674	0.2768	0	0	0.7258	0	0	0.478	0	0	0.281	0.2418	0.3062	0	0.2922	0	0	0	0	0
Digu	0	0.7008	0.4744	0	0	0.464	0	0	0.1716	0	0.1344	0.3628	0.4526	0	0	0	0.523	0	0	0	0.5936	0	0	0	0.3828	0	0	0	0	0.6822	0.6694	0	0	0.4644	0	0	0.3792	0	0	0.9956	0.652	0.5006	0	0.5708	0	0	0	0	0
Zhaiyeqing8	0	0.4954	0.5884	0	0	0.8176	0	0	0.1742	0	0.1864	0.0604	0.8256	0	0	0	0.4574	0	0	0	0.5404	0	0	0	0.5614	0	0	0	0	0.6104	0.5022	0	0	0.4058	0	0	0.2992	0	0	0.5452	0.506	0.3922	0	0.3396	0	0	0	0	0
Caomaodan	0	0.6538	0.2814	0	0	0.3982	0	0	0	0	0	0.3654	0.4124	0	0	0	0.44	0	0	0	0.4014	0	0	0	0.3862	0	0	0	0	0.4772	0.538	0	0	0.4246	0	0	0.2514	0	0	0.6528	0.6562	0.5474	0	0.6618	0	0	0	0	0
Tianjidu	0	0.6402	0.4732	0	0	0.5956	0	0	0.1692	0	0.1114	0.2714	0.538	0	0	0	0.4718	0	0	0	0.5492	0	0	0	0.4682	0	0	0	0	0.6916	0.695	0	0	0.4632	0	0	0.5596	0	0	0.4608	0.7954	0.6664	0	0.7226	0	0	0	0	0
Lucaihao	0	0.5714	0.3994	0	0	0.3366	0	0	0.0302	0	0	0.198	0.3772	0	0	0	0.5058	0	0	0	0.4098	0	0	0	0.5022	0	0	0	0	0.497	0.718	0	0	0.3682	0	0	0.393	0	0	0.637	0.6842	0.5912	0	0.7968	0	0	0	0	0
Nizersail	0	0.5938	0.5626	0	0	0.5108	0	0	0.2126	0	0.1806	0.0608	0.5474	0	0	0	0.8202	0	0	0	0.53	0	0	0	0.6006	0	0	0	0	0.5068	0.4978	0	0	0.5956	0	0	0.4976	0	0	0.3888	0.6884	0.4522	0	0.8448	0	0	0	0	0
Liantangzao4	0	0.6976	0.435	0	0	0.443	0	0	0	0	0	0.2192	0.4628	0	0	0	0.5414	0	0	0	0.5384	0	0	0	0.4732	0	0	0	0	0.4778	0.5164	0	0	0.3392	0	0	0.4142	0	0	0.3052	0.6336	0.5192	0	0.445	0	0	0	0	0
Huhe	0	0.5396	0.7128	0	0	0.3564	0	0	0.61	0	0.614	0.0622	0.3952	0	0	0	0.7966	0	0	0	0.73	0	0	0	0.664	0	0	0	0	0.6054	0.4704	0	0	0.874	0	0	0.3204	0	0	0.3238	0.5442	0.4732	0	0.5498	0	0	0	0	0
Shundetanghe	0.0838	0.2958	0	0.0524	0.0186	0.2098	0	0	0	0	0	1.3026	0.2042	0	0	0.0424	0.0068	0.0376	0.0568	0	0	0	0	0	0.2358	0	0	0	0	0.1498	0.2136	0	0	0	0	0	0.1328	0	0	0.3052	0.2002	0.1584	0	0.0836	0.0282	0	0	0.0214	0
Shenshuilian	0	0.514	0.4728	0	0	0.3746	0	0	0.3184	0	0.3454	0	0.4722	0	0	0	0.5366	0	0	0	0.6528	0	0	0	0.8586	0	0	0	0	0.4746	0.4896	0	0	0.8102	0	0	0.4902	0	0	0.3416	0.3896	0.3622	0	0.2656	0	0	0	0	0
Jaya	0.9656	0	0	0.9348	2.2504	0	2.817	2.325	0	3.06	0	0	0	2.3676	3.021	2.4654	0	2.4172	2.0826	2.686	0	2.9392	2.41	2.2776	0	3.0628	2.8016	3.0728	3.0144	0	0	2.7408	2.4408	0	2.8952	2.6618	0	2.9876	2.7192	0	0	0	0.8778	0	0.871	2.6622	1.4458	2.6606	2.574
RAJBHOG	1.2592	0	0	1.0942	2.0404	0	2.0646	2.1138	0	2.0036	0	0	0	2.0368	2.0954	2.2368	0	2.1888	1.8296	2.131	0	2.0354	2.1782	2.1066	0	2.0508	2.0708	2.104	2.0888	0	0	2.1622	1.9044	0	1.9332	2.0444	0	2.0622	2.0736	0	0	0	0.5378	0	0.5068	2.0394	1.0982	2.0216	1.8576
Cisadane	0.8902	0	0	0.8136	2.1652	0	2.9904	2.2174	0	3.19	0	0	0	2.4624	3.1504	2.3824	0	2.356	2.0842	2.7276	0	3.026	2.41	2.277	0	3.1274	2.9106	3.0942	3.0576	0	0	2.9814	2.4464	0	3.1328	2.6424	0	3.031	2.9164	0	0	0	0.8678	0	0.834	2.6212	1.6432	2.6412	2.8786
BG90-2	0.8262	0	0	0.6956	1.9664	0	2.687	2.0394	0	2.8416	0	0	0	2.3066	2.8044	2.163	0	2.158	1.9282	2.5526	0	2.8306	2.169	2.1774	0	2.7812	2.6716	2.748	2.7328	0	0	2.7536	2.323	0	2.8732	2.424	0	2.7494	2.7104	0	0	0	0.6954	0	0.6922	2.4242	1.4436	2.4444	2.8244
Nongken57	0	0.5626	0.4288	0	0	0.262	0	0	0.5112	0	0.5026	0.1086	0.256	0	0	0	0.6504	0	0	0	0.5976	0	0	0	0.6616	0	0	0	0	0.5372	0.4888	0	0	1.0238	0	0	0.3548	0	0	0.472	0.5196	0.5416	0	0.3092	0	0	0	0	0
Nongken58	0.8912	0	0	0.8034	2.1822	0	2.9028	2.1912	0	3.0154	0	0	0	2.3718	3.0418	2.4436	0	2.3522	1.993	2.8116	0	2.9168	2.4064	2.2962	0	2.9538	2.8226	2.9424	2.9702	0	0	2.9922	2.4976	0	2.9162	2.6182	0	2.922	2.9478	0	0	0	0.977	0	0.902	2.489	1.702	2.7034	2.715
Guihuahuang	0.9434	0	0	0.8446	2.237	0	3.0228	2.3114	0	3.1798	0	0	0	2.4424	3.1618	2.52	0	2.4718	2.0778	2.7154	0	3.0368	2.4396	2.2816	0	3.2034	2.9424	3.2782	3.1766	0	0	2.9048	2.3868	0	3.036	2.6516	0	3.1284	2.8614	0	0	0	0.9424	0	0.8662	2.587	1.6716	2.6502	2.6258
Rohini	0.8208	0	0	0.6902	2.0258	0	2.7682	2.0774	0	2.9668	0	0	0	2.2796	2.9286	2.244	0	2.2174	1.9878	2.5474	0	2.8468	2.2284	2.1954	0	2.9054	2.7312	2.8724	2.8356	0	0	2.7916	2.3396	0	2.9974	2.4186	0	2.8088	2.7702	0	0	0	0.7334	0	0.66	2.4622	1.5084	2.4174	2.8626
Laolaiqing	0.9144	0	0	0.8266	2.1406	0	2.8396	2.1928	0	3.0822	0	0	0	2.454	3.0432	2.3586	0	2.3754	2.0376	2.7268	0	3.048	2.3216	2.1872	0	3.1066	2.9322	3.0302	2.9718	0	0	2.755	2.4554	0	2.9824	2.5766	0	3.0964	2.8854	0	0	0	0.8484	0	0.769	2.5984	1.633	2.5536	2.7166
Aiguo	0.9048	0	0	0.816	2.1424	0	2.897	2.1986	0	3.0714	0	0	0	2.419	3.0758	2.3392	0	2.356	2.0142	2.739	0	3.0368	2.3254	2.1936	0	3.096	2.9196	3.0188	3.0034	0	0	2.8556	2.437	0	2.9704	2.6034	0	3.042	2.9436	0	0	0	0.8546	0	0.7744	2.6966	1.65	2.5366	2.8338
Shishoubaimao	0.9286	0	0	0.8786	2.0008	0	2.5714	2.0524	0	2.7692	0	0	0	2.1456	2.7324	2.2194	0	2.2196	1.9894	2.5284	0	2.7204	2.209	2.1762	0	2.7092	2.5994	2.676	2.6606	0	0	2.6594	2.3804	0	2.8012	2.481	0	2.634	2.6594	0	0	0	0.879	0	0.8374	2.5246	1.4092	2.5448	2.8172
Huangkezaonianri	0.8364	0	0	0.64	1.961	0	2.7072	2.0344	0	2.8628	0	0	0	2.303	2.847	2.2454	0	2.1536	1.9662	2.5288	0	2.8082	2.2298	2.2206	0	2.802	2.7136	2.7904	2.775	0	0	2.7306	2.3196	0	2.8944	2.3994	0	2.77	2.7294	0	0	0	0.7702	0	0.6976	2.3996	1.4584	2.4416	2.7796
Nonghu6	0.8462	0	0	0.78	2.0296	0	2.7322	2.0378	0	2.8878	0	0	0	2.2846	2.8934	2.2488	0	2.2656	1.9478	2.5536	0	2.833	2.2332	2.0806	0	2.8702	2.6732	2.8368	2.7564	0	0	2.821	2.301	0	2.9192	2.4678	0	2.8166	2.7558	0	0	0	0.7958	0	0.7512	2.4246	1.5804	2.4882	2.8926
Nonghu6	1.128	0	0	0.4438	1.7534	0	2.443	1.7936	0	2.7262	0	0	0	2.0052	2.5522	1.8428	0	1.8352	1.4466	2.2678	0	2.6218	1.8984	1.752	0	2.5832	2.669	2.5454	2.5888	0	0	2.4762	2.1072	0	2.6872	2.2136	0	2.5316	2.5416	0	0	0	0	0	0	2.2364	0.3428	2.1782	2.678
Suzhouqing	0.8404	0	0	0.764	2.0296	0	2.7258	2.1026	0	2.9668	0	0	0	2.2822	2.8856	2.2254	0	2.199	1.9486	2.592	0	2.8042	2.2098	2.2224	0	2.9056	2.732	2.8296	2.793	0	0	2.8552	2.353	0	2.9972	2.4208	0	2.8094	2.8338	0	0	0	0.7532	0	0.7074	2.5502	1.5302	2.4196	2.9048
Bodao	0.9856	0	0	0.8562	2.1002	0	2.861	2.1088	0	3.0162	0	0	0	2.397	3.021	2.3176	0	2.2696	1.9548	2.7056	0	2.9826	2.3666	2.158	0	2.9978	2.7812	2.9218	2.8852	0	0	2.9592	2.4026	0	2.9604	2.6206	0	2.9662	2.8278	0	0	0	0.889	0	0.8112	2.6208	1.6428	2.6408	2.791
Tieganqing	0	0.6168	0.3786	0	0	0.381	0	0	0.0264	0	0.0412	0.0888	0.3782	0	0	0	0.2916	0	0	0	0.3674	0	0	0	0.374	0	0	0	0	0.3892	0.5248	0	0	0.326	0	0	0.281	0	0	0.8976	0.5554	0.42	0	0.475	0	0	0	0	0
Jiangnanwan	0	0.2432	0.025	0	0	0.1856	0	0	0	0	0	0.2106	0.2186	0	0	0	0.2834	0	0	0	0.0566	0	0	0	0.1506	0	0	0	0	0.2504	0.1716	0	0	0.0382	0	0	0	0	0	0.2312	0.3096	0.1966	0.1282	0.1656	0.1738	0	0	0	0
Queernuo	0	0.597	0.453	0	0	0.4444	0	0	0.0372	0	0.0462	0.0954	0.5178	0	0	0	0.5168	0	0	0	0.4636	0	0	0	0.4264	0	0	0	0	0.552	0.7092	0	0	0.443	0	0	0.4478	0	0	0.7148	0.6664	0.5162	0	0.7366	0	0	0	0	0
Wuzuinuo	0	0.464	0.6652	0	0	0.3912	0	0	0.5418	0	0.5206	0.035	0.4234	0	0	0	0.6194	0	0	0	0.786	0	0	0	0.9216	0	0	0	0	0.58	0.468	0	0	0.8728	0	0	0.3066	0	0	0.3798	0.3184	0.3348	0	0.456	0	0	0	0	0
Dabainuo	0	0.6948	0.4316	0	0	0.53	0	0	0.0612	0	0.0262	0.1702	0.6114	0	0	0	0.5816	0	0	0	0.442	0	0	0	0.3834	0	0	0	0	0.4986	0.6	0	0	0.4648	0	0	0.477	0	0	0.6922	0.696	0.6026	0	0.6578	0	0	0	0	0
Haobian1	0.8992	0	0	0.779	2.094	0	2.88	2.1026	0	3.0798	0	0	0	2.3048	3.0192	2.3124	0	2.2642	1.9478	2.5726	0	2.8508	2.2968	2.131	0	3.0176	2.7566	3.0492	2.9044	0	0	2.848	2.354	0	2.9798	2.4656	0	2.8992	2.761	0	0	0	0.7682	0	0.7054	2.4226	1.5358	2.5074	2.6124
Zamianni	0	0.126	0.529	0	0	0.257	0	0	0.9192	0	0.9292	0	0.2896	0	0	0	0.5706	0	0	0	0.6546	0	0	0	0.6534	0	0	0	0	0.2886	0	0	0	0.8862	0	0	0.059	0	0	0.029	0.1422	0	0	0.1062	0	0	0	0	0
Licailiao	0.8368	0	0	0.696	1.8754	0	2.7438	2.0126	0	2.8982	0	0	0	2.2938	2.8822	2.1788	0	2.1738	1.9666	2.4378	0	2.7362	2.1418	2.0052	0	2.9236	2.7714	2.9122	2.768	0	0	2.7324	2.2624	0	2.8432	2.4174	0	2.849	2.7108	0	0	0	0.836	0	0.7758	2.5252	1.5586	2.3516	2.6502
Chujing26	0.9062	0	0	0.8294	2.1166	0	2.7268	2.1252	0	2.8592	0	0	0	2.255	2.865	2.3338	0	2.3074	1.9926	2.6358	0	2.7836	2.3184	2.1104	0	2.885	2.8404	2.8306	2.7078	0	0	2.7152	2.267	0	2.8476	2.5078	0	2.8748	2.5836	0	0	0	0.7972	0	0.7358	2.551	1.4458	2.528	2.6546
IR24	0.9074	0	0	0.8428	2.2428	0	3.01	2.2738	0	3.1672	0	0	0	2.5164	3.1924	2.4828	0	2.4346	2.0556	2.7024	0	3.0674	2.4672	2.2044	0	3.2342	2.8864	3.2418	3.0536	0	0	2.8894	2.4068	0	3.0666	2.6144	0	3.159	2.8484	0	0	0	0.8974	0	0.8658	2.5498	1.6978	2.6564	2.7004
Jiashao3	0	0.604	0.4498	0	0	0.4526	0	0	0.2926	0	0.2588	0.3688	0.4712	0	0	0	0.5324	0	0	0	0.526	0	0	0	0.6624	0	0	0	0	0.5364	0.4232	0	0	0.5238	0	0	0.1284	0	0	0.3944	0.5632	0.3174	0	0.3948	0	0	0	0	0
Zhejing27	1.0012	0	0	0.838	2.2112	0	2.5846	2.1986	0	2.6296	0	0	0	2.334	2.68	2.3638	0	2.3374	2.0656	2.6014	0	2.5986	2.2408	2.221	0	2.657	2.5264	2.6884	2.5872	0	0	2.8324	2.5774	0	2.598	2.796	0	2.7328	2.4184	0	0	0	0.8706	0	0.8216	2.6672	1.5492	2.8162	2.4232
Aizhixu	0	0.4058	0.4364	0	0	0.3272	0	0	0.0854	0	0.0764	0.0816	0.2846	0	0	0	0.4782	0	0	0	0.2956	0	0	0	0.539	0	0	0	0	0.4814	0.3668	0	0	0.448	0	0	0.2542	0	0	0.3498	0.4836	0.2624	0	0.7476	0	0	0	0	0
Xueheaizao	0	0.3884	0.4628	0	0	0.3102	0	0	0.0682	0	0.1026	0.0864	0.2678	0	0	0	0.4614	0	0	0	0.322	0	0	0	0.5222	0	0	0	0	0.508	0.3932	0	0	0.4312	0	0	0.2972	0	0	0.376	0.51	0.2886	0	0.7738	0	0	0	0	0
IR40	0	0.448	0.4306	0	0	0.3022	0	0	0.0604	0	0.0254	0.1624	0.2998	0	0	0	0.5374	0	0	0	0.3976	0	0	0	0.3176	0	0	0	0	0.4414	0.7506	0	0	0.399	0	0	0.4026	0	0	0.6258	0.6516	0.4934	0	1.024	0	0	0	0	0
Jinzao47	0	0.582	0.452	0	0	0.5204	0	0	0.1042	0	0.0478	0.14	0.5384	0	0	0	0.5156	0	0	0	0.4844	0	0	0	0.4038	0	0	0	0	0.4632	0.6638	0	0	0.3988	0	0	0.358	0	0	0.5388	0.7384	0.4716	0	0.7648	0	0	0	0	0
Qiannong	1.139	0	0	0.9538	2.3054	0	2.3348	2.3366	0	2.3778	0	0	0	2.693	2.4086	2.372	0	2.3242	2.3104	2.416	0	2.4778	2.5072	2.4612	0	2.3856	2.2548	2.374	2.3588	0	0	2.4282	2.11	0	2.305	2.1804	0	2.3968	2.3398	0	0	0	0.7278	0	0.6514	2.1592	1.3108	2.2222	2.2132
Teai	0	0.3914	0.4034	0	0	0.2842	0	0	0.0764	0	0.0674	0.1108	0.3606	0	0	0	0.4472	0	0	0	0.2844	0	0	0	0.4048	0	0	0	0	0.4644	0.618	0	0	0.4432	0	0	0.417	0	0	0.645	0.5664	0.4078	0	0.718	0	0	0	0	0
Xinguiai	0.3782	0	0	0.1972	1.1886	0	1.1098	1.2576	0	0.9918	0	0.1474	0	1.0578	1.076	1.2772	0	1.2506	1.0638	1.1266	0	1.0158	1.1968	1.1156	0	1.0312	0.9864	1.106	1.0692	0	0	1.1052	0.8682	0	1.0366	0.998	0	1.021	1.0484	0	0	0	0.358	0	0.3656	1.063	0.6156	0.975	0.838
Zenith	0	0.3014	0.3698	0	0	0.2284	0	0	0.2642	0	0.292	0.1678	0.2396	0	0	0	0.3042	0	0	0	0.51	0	0	0	0.6664	0	0	0	0	0.402	0.516	0	0	0.4248	0	0	0.2718	0	0	0.3478	0.3738	0.3036	0	0.4662	0	0	0	0	0
Conglaai	0	0.391	0.4966	0	0	0.5652	0	0	0.4094	0	0.4128	0	0.5396	0	0	0	0.4302	0	0	0	0.5072	0	0	0	0.5996	0	0	0	0	0.5932	0.3834	0	0	0.746	0	0	0.3148	0	0	0.4966	0.4138	0.3432	0	0.3768	0	0	0	0	0
B5580A	0	0.417	0.3742	0	0	0.094	0	0	0.1368	0	0.1654	0.1282	0.1144	0	0	0	0.4162	0	0	0	0.3198	0	0	0	0.5848	0	0	0	0	0.3194	0.5204	0	0	0.4506	0	0	0.2122	0	0	0.5162	0.5726	0.437	0	0.6856	0	0	0	0	0
Neixiang85B	0	0.3626	0.4952	0	0	0.4198	0	0	0.4144	0	0.4176	0.1636	0.3868	0	0	0	0.4292	0	0	0	0.5058	0	0	0	0.5978	0	0	0	0	0.526	0.5766	0	0	0.6572	0	0	0.2236	0	0	0.3438	0.2616	0.278	0	0.2684	0	0	0	0	0
902B	0	0.4572	0.5904	0	0	0.223	0	0	0.5288	0	0.5342	0	0.2192	0	0	0	0.502	0	0	0	0.449	0	0	0	0.3904	0	0	0	0	0.4618	0.382	0	0	0.623	0	0	0.2562	0	0	0.4516	0.334	0.2768	0	0.2672	0	0	0	0	0
Ⅱ-32B	0	0.4438	0.383	0	0	0.525	0	0	0.3128	0	0.3004	0.1802	0.5128	0	0	0	0.5766	0	0	0	0.5456	0	0	0	0.5082	0	0	0	0	0.5372	0.7034	0	0	0.4598	0	0	0.3292	0	0	0.4046	0.5608	0.4462	0	0.5664	0	0	0	0	0
NeixiangⅡB	0	0.5624	0.2558	0	0	0.4592	0	0	0	0	0	0.2496	0.4506	0	0	0	0.2986	0	0	0	0.3314	0	0	0	0.4894	0	0	0	0	0.5934	0.7064	0	0	0.2466	0	0	0.3122	0	0	0.4202	0.477	0.5356	0	0.5692	0	0	0	0	0
ZhongzheB	0	0.6368	0.4612	0	0	0.5078	0	0	0.2234	0	0.2288	0.2546	0.526	0	0	0	0.4816	0	0	0	0.4064	0	0	0	0.4996	0	0	0	0	0.614	0.5526	0	0	0.3426	0	0	0.3844	0	0	0.3832	0.5306	0.394	0	0.6064	0	0	0	0	0
K22B	0	0.6236	0.2522	0	0	0.3188	0	0	0	0	0	0.268	0.3164	0	0	0	0.4668	0	0	0	0.3056	0	0	0	0.463	0	0	0	0	0.4358	0.6572	0	0	0.329	0	0	0.3302	0	0	0.4588	0.5586	0.5306	0	0.7792	0	0	0	0	0
FeigaiB	0	0.36	0.5024	0	0	0.4888	0	0	0.1164	0	0.1504	0.2344	0.4582	0	0	0	0.414	0	0	0	0.4258	0	0	0	0.432	0	0	0	0	0.4676	0.6932	0	0	0.275	0	0	0.3842	0	0	0.4586	0.55	0.5002	0	0.7292	0	0	0	0	0
BobaiB	0	0.4902	0.2294	0	0	0.3914	0	0	0.011	0	0	0.0908	0.4016	0	0	0	0.4656	0	0	0	0.2676	0	0	0	0.419	0	0	0	0	0.4752	0.6992	0	0	0.3494	0	0	0.3538	0	0	0.501	0.579	0.5294	0	0.649	0	0	0	0	0
Zhenshan97B	0	0.3696	0.4422	0	0	0.267	0	0	0.05	0	0.0804	0.13	0.2246	0	0	0	0.3976	0	0	0	0.431	0	0	0	0.3724	0	0	0	0	0.2784	0.6324	0	0	0.3026	0	0	0.3254	0	0	0.4112	0.4896	0.397	0	0.7116	0	0	0	0	0
XieqingzaoB	0	0.6012	0.2256	0	0	0.3366	0	0	0.1386	0	0.103	0.1684	0.334	0	0	0	0.5292	0	0	0	0.286	0	0	0	0.4604	0	0	0	0	0.4078	0.6128	0	0	0.4336	0	0	0.264	0	0	0.4124	0.6222	0.572	0	0.6056	0	0	0	0	0
Jin23B	0	0.4942	0.1912	0	0	0.1272	0	0	0.2362	0	0.2632	0.2498	0.0824	0	0	0	0.32	0	0	0	0.2508	0	0	0	0.4024	0	0	0	0	0.2656	0.3858	0	0	0.3544	0	0	0.2202	0	0	0.3762	0.3462	0.4268	0	0.4172	0	0	0	0	0
YouⅠB	0	0.2502	0.3734	0	0	0.297	0	0	0	0	0	0.082	0.3294	0	0	0	0.3724	0	0	0	0.3622	0	0	0	0.3904	0	0	0	0	0.5152	0.6504	0	0	0.4934	0	0	0.2994	0	0	0.5162	0.334	0.3718	0	0.6864	0	0	0	0	0
Zhong9B	0	0.4672	0.4926	0	0	0.4486	0	0	0.163	0	0.1754	0.131	0.492	0	0	0	0.5344	0	0	0	0.466	0	0	0	0.4874	0	0	0	0	0.4726	0.6394	0	0	0.4824	0	0	0.4252	0	0	0.536	0.6704	0.5986	0	0.7618	0	0	0	0	0
V20B	0	0.3514	0.4404	0	0	0.465	0	0	0.2542	0	0.2958	0.106	0.5268	0	0	0	0.5904	0	0	0	0.4572	0	0	0	0.522	0	0	0	0	0.3304	0.4138	0	0	0.4738	0	0	0.326	0	0	0.3658	0.5312	0.3304	0	0.6882	0	0	0	0	0
TianfengB	0	0.3396	0.497	0	0	0.261	0	0	0.544	0	0.549	0	0.3236	0	0	0	0.517	0	0	0	0.3562	0	0	0	0.707	0	0	0	0	0.4772	0.3196	0	0	0.659	0	0	0.1638	0	0	0.2806	0.2634	0.1936	0	0.27	0	0	0	0	0
LongputeB	0	0.4654	0.4172	0	0	0.5066	0	0	0.3082	0	0.3178	0.0082	0.503	0	0	0	0.5236	0	0	0	0.4772	0	0	0	0.4554	0	0	0	0	0.6796	0.434	0	0	0.5796	0	0	0.3886	0	0	0.2656	0.2916	0.3938	0	0.3842	0	0	0	0	0
XinB	0	0.5192	0.6218	0	0	0.517	0	0	0.6106	0	0.6524	0	0.5134	0	0	0	0.5122	0	0	0	0.509	0	0	0	0.6592	0	0	0	0	0.6224	0.3148	0	0	0.7402	0	0	0.4212	0	0	0.1894	0.345	0.318	0	0.33	0	0	0	0	0
Resormain1	0	0.385	0.4566	0	0	0.3058	0	0	0.5292	0	0.5256	0	0.3034	0	0	0	0.4334	0	0	0	0.5336	0	0	0	0.4196	0	0	0	0	0.426	0.2994	0	0	0.6752	0	0	0.3384	0	0	0.238	0.1554	0.3026	0	0.2494	0	0	0	0	0
Zhonghui928	0	0.6534	0.3674	0	0	0.4	0	0	0.35	0	0.3328	0.1874	0.4102	0	0	0	0.4526	0	0	0	0.4706	0	0	0	0.3844	0	0	0	0	0.3996	0.5618	0	0	0.53	0	0	0.268	0	0	0.4104	0.3498	0.4088	0	0.1626	0	0	0	0	0
Chuannong527	0.1232	0	0.02	0.0188	0.1446	0.1662	0.023	0	0.282	0.0802	0.2882	0	0.156	0.1356	0.0754	0.0174	0.0634	0	0.1066	0.0614	0	0.0586	0.0234	0.081	0	0.0092	0.137	0	0.0472	0	0	0.03	0.0998	0.0548	0.0578	0.1056	0	0	0	0	0	0	0.005	0	0	0.1058	0.0042	0.061	0.0424
Minghui86	0	0	0.351	0	0	0.0256	0	0	0.5494	0	0.5554	0	0	0	0	0	0.069	0	0	0	0.107	0	0	0	0.1518	0	0	0	0	0	0	0	0	0.2982	0	0	0.0382	0	0	0	0.0728	0	0	0	0	0	0	0	0
R207	0	0	0.039	0	0.046	0.0082	0.2272	0.061	0	0.2554	0	0	0	0.2364	0.2366	0.1348	0	0.1082	0.0512	0.1792	0.0486	0.263	0.141	0	0	0.3218	0.3634	0.2668	0.2298	0	0	0.2312	0.0838	0	0.349	0.0746	0	0.3332	0.2774	0	0	0	0	0.0438	0	0.072	0	0.0734	0.2586
9308	0	0.46	0.4002	0	0	0.3984	0	0	0.3296	0	0.3128	0	0.412	0	0	0	0.4332	0	0	0	0.445	0	0	0	0.3214	0	0	0	0	0.3894	0.2778	0	0	0.5326	0	0	0.475	0	0	0.1732	0.3298	0.3028	0	0.2714	0	0	0	0	0
P1	0	0.388	0.559	0	0	0.4318	0	0	0.5678	0	0.5462	0.0886	0.5072	0	0	0	0.4274	0	0	0	0.6706	0	0	0	0.419	0	0	0	0	0.3622	0.264	0	0	0.5054	0	0	0.3052	0	0	0.1672	0.5116	0.2456	0	0.4172	0	0	0	0	0
P3	0	0.3338	0.8122	0	0	0.413	0	0	0.5396	0	0.5188	0.0246	0.4446	0	0	0	0.616	0	0	0	0.6782	0	0	0	0.4402	0	0	0	0	0.3816	0.354	0	0	0.715	0	0	0.3488	0	0	0.272	0.406	0.185	0	0.3476	0	0	0	0	0
P32	0	0.2154	0.3706	0	0	0.4542	0	0	0.2644	0	0.2488	0.1232	0.4726	0	0	0	0.4344	0	0	0	0.5394	0	0	0	0.6254	0	0	0	0	0.4372	0.3008	0	0	0.5554	0	0	0.188	0	0	0.1094	0.3528	0.2174	0	0.2728	0	0	0	0	0
P38	0	0.4466	0.7244	0	0	0.475	0	0	0.5202	0	0.5378	0	0.4848	0	0	0	0.484	0	0	0	0.5864	0	0	0	0.3474	0	0	0	0	0.3342	0.2636	0	0	0.5836	0	0	0.2976	0	0	0.2212	0.263	0.2884	0	0.2138	0	0	0	0	0
P51	0	0.1182	0.481	0	0	0.21	0	0	0.1764	0	0.1438	0	0.2644	0	0	0	0.3076	0	0	0	0.3034	0	0	0	0.1318	0	0	0	0	0.1328	0.2174	0	0	0.4064	0	0	0.189	0	0	0.0484	0.2906	0.3284	0	0.2758	0	0	0	0	0
P53	0	0.509	0.5674	0	0	0.449	0	0	0.66	0	0.6196	0	0.459	0	0	0	0.5012	0	0	0	0.6926	0	0	0	0.6482	0	0	0	0	0.5794	0.2872	0	0	0.6432	0	0	0.3856	0	0	0.3512	0.334	0.3714	0	0.2328	0	0	0	0	0
P426	0	0.294	0.5436	0	0	0.335	0	0	0.3804	0	0.3362	0	0.392	0	0	0	0.456	0	0	0	0.5606	0	0	0	0.4094	0	0	0	0	0.4032	0.3446	0	0	0.6626	0	0	0.253	0	0	0.2842	0.2454	0.3692	0	0.4672	0	0	0	0	0
P62-2-2	0	0.4294	0.5412	0	0	0.3766	0	0	0.3396	0	0.356	0.0206	0.3902	0	0	0	0.4762	0	0	0	0.3858	0	0	0	0	0	0	0	0	0.1952	0.2126	0	0	0.4244	0	0	0.2728	0	0	0.1422	0.2428	0.3674	0	0.1616	0	0	0	0	0
P929	0.1478	0.1068	0.1096	0.1296	0	0.072	0	0	0.3296	0	0.2908	0	0.044	0	0	0	0.002	0	0	0	0.061	0	0	0	0.0844	0	0	0	0	0.1182	0.062	0	0	0.0578	0	0	0	0	0	0.078	0	0.0442	0	0	0	0	0	0	0
G97	0	0.3066	0.5666	0	0	0.4224	0	0	0.6596	0	0.6624	0	0.4358	0	0	0	0.4568	0	0	0	0.6488	0	0	0	0.3234	0	0	0	0	0.4036	0.2582	0	0	0.5994	0	0	0.2536	0	0	0.2622	0.2232	0.2398	0	0.187	0	0	0	0	0
L100	0	0.3632	0.7416	0	0	0.4256	0	0	0.4456	0	0.4698	0	0.374	0	0	0	0.5026	0	0	0	0.586	0	0	0	0.327	0	0	0	0	0.4388	0.4992	0	0	0.6662	0	0	0.5196	0	0	0.2446	0.357	0.3514	0	0.4064	0	0	0	0	0
L110	0	0.559	0.6176	0	0	0.5444	0	0	0.6064	0	0.6484	0	0.5222	0	0	0	0.5076	0	0	0	0.5042	0	0	0	0.6552	0	0	0	0	0.6318	0.3092	0	0	0.7366	0	0	0.4158	0	0	0.183	0.3394	0.3556	0	0.3244	0	0	0	0	0
Zhi4	0	0.3618	0.7402	0	0	0.4242	0	0	0.444	0	0.4684	0	0.3726	0	0	0	0.5012	0	0	0	0.5844	0	0	0	0.3256	0	0	0	0	0.4372	0.4978	0	0	0.6648	0	0	0.5182	0	0	0.2432	0.3556	0.35	0	0.405	0	0	0	0	0
Minghui725	0	0.3296	0.3718	0	0	0.3056	0	0	0.3106	0	0.3142	0	0.2846	0	0	0	0.5428	0	0	0	0.3668	0	0	0	0.4532	0	0	0	0	0.4452	0.216	0	0	0.4482	0	0	0.339	0	0	0.4362	0.2892	0.198	0	0.382	0	0	0	0	0
Tianhui988	0	0.4456	0.3116	0	0	0.384	0	0	0.2886	0	0.2986	0	0.3646	0	0	0	0.354	0	0	0	0.35	0	0	0	0.4794	0	0	0	0	0.3434	0.2208	0	0	0.3238	0	0	0.3354	0	0	0.2248	0.186	0.3532	0	0.0856	0	0	0	0	0
Miyang46	0	0.5852	0.6642	0	0	0.4912	0	0	0.5164	0	0.5218	0.0278	0.5126	0	0	0	0.533	0	0	0	0.9344	0	0	0	0.8736	0	0	0	0	0.655	0.5728	0	0	0.8686	0	0	0.352	0	0	0.513	0.5388	0.3818	0	0.5442	0	0	0	0	0
R-88	0	0.5056	0.4142	0	0	0.509	0	0	0.4154	0	0.4228	0	0.4784	0	0	0	0.456	0	0	0	0.4958	0	0	0	0.517	0	0	0	0	0.5554	0.4094	0	0	0.4904	0	0	0.404	0	0	0.3058	0.267	0.3264	0	0.2522	0	0	0	0	0
R-8006	0.9334	0	0	0.7276	2.2082	0	2.7538	2.1958	0	3.0384	0	0.041	0	2.2238	2.9784	2.404	0	2.356	2.0842	2.62	0	2.8538	2.3886	2.1908	0	2.9768	2.76	3.0082	2.907	0	0	2.7208	2.2702	0	2.8962	2.492	0	2.859	2.634	0	0	0	0.8894	0	0.764	2.4922	1.4286	2.4906	2.464
R-9331	0.8872	0	0	0.8536	2.0546	0	2.6864	2.1062	0	2.8404	0	0	0	2.2576	2.8032	2.315	0	2.3316	2.0598	2.574	0	2.7648	2.2996	2.137	0	2.8662	2.6926	2.8332	2.732	0	0	2.6418	2.3566	0	2.7856	2.5104	0	2.813	2.7288	0	0	0	0.9296	0	0.8726	2.5752	1.5544	2.4876	2.6682
R-527	0.925	0	0	0.794	2.0432	0	2.6558	2.1166	0	2.8972	0	0	0	2.2468	2.8812	2.283	0	2.278	2.0698	2.651	0	2.821	2.2458	2.1248	0	2.8796	2.8132	2.8248	2.8096	0	0	2.6788	2.4226	0	2.842	2.544	0	2.8046	2.7876	0	0	0	0.8592	0	0.7996	2.6522	1.477	2.5212	2.6618
Jijing810	0.0434	0	0	0.3286	0.8042	0	1.0064	0.8276	0	1.1192	0	0	0	0.9202	1.1444	0.9386	0	0.9074	1.0266	1.0528	0	1.0876	0.893	1.0408	0	1.1566	1.111	1.143	1.0814	0	0	1.0752	1.033	0	1.098	1.0194	0	1.1288	1.1984	0	0	0	1.7442	0	1.7982	1.0192	1.5992	1.0786	1.0096
Xiushui03	0.2182	0	0	0.0636	0.3446	0	0.102	0.3708	0.001	0.1636	0	0	0	0.2578	0.2062	0.3622	0.073	0.322	0.6422	0.3344	0	0.1986	0.3204	0.6414	0	0.1564	0.1908	0.2046	0.2578	0	0	0.2206	0.1976	0	0.0952	0.1282	0	0.1464	0.2844	0	0	0.0126	0.6476	0.0856	0.5652	0.4064	0.3076	0.134	0.306
Xiushui103	0	0.5472	0.327	0	0	0.535	0	0	0	0	0	0.2348	0.5446	0	0	0	0.2742	0	0	0	0.2018	0	0	0	0.3442	0	0	0	0	0.6328	0.5616	0	0	0.2586	0	0	0.2448	0	0	0.3048	0.5272	0.5122	0	0.3376	0	0	0	0	0
Xiushui519	0.5596	0	0	0.8828	1.7104	0	1.5236	1.7864	0	1.5566	0	0	0	1.5142	1.5792	1.7812	0	1.7304	1.565	1.5026	0	1.5384	1.6962	1.9974	0	1.5776	1.3472	1.6112	1.6408	0	0	1.599	1.4172	0	1.5218	1.4282	0	1.4982	1.5412	0	0	0	1.0704	0	1.0352	1.5548	1.4436	1.501	1.4242
Xinyanggu	0.405	0	0	0.6076	1.5588	0	1.4278	1.5394	0	1.4432	0	0.0036	0	1.6058	1.508	1.6214	0	1.5928	1.604	1.5628	0	1.5026	1.7042	1.704	0	1.4492	1.2838	1.5068	1.5136	0	0	1.5674	1.2176	0	1.3382	1.3198	0	1.3914	1.4014	0	0	0	1.3148	0	1.2506	1.3774	1.3918	1.3184	1.223
Guangfengning	0	0.555	0.4634	0	0	0.5502	0	0	0.187	0	0.2104	0.1738	0.4846	0	0	0	0.3108	0	0	0	0.5392	0	0	0	0.372	0	0	0	0	0.4722	0.4636	0	0	0.367	0	0	0.4276	0	0	0.5284	0.4892	0.5262	0	0.4086	0	0	0	0	0
Xiaozimi	0	0.789	0.5458	0	0	0.489	0	0	0.2164	0	0.2016	0.0974	0.415	0	0	0	0.5008	0	0	0	0.638	0	0	0	0.4972	0	0	0	0	0.5772	0.5842	0	0	0.5788	0	0	0.5844	0	0	0.6328	0.5716	0.6084	0	0.5122	0	0	0	0	0
Hanyangli2	0	0.4536	0.366	0	0	0.2678	0	0	0.2204	0	0.2432	0.143	0.3448	0	0	0	0.4582	0	0	0	0.3548	0	0	0	0.4478	0	0	0	0	0.496	0.3396	0	0	0.4428	0	0	0.556	0	0	0.4092	0.587	0.544	0	0.506	0	0	0	0	0
Hongqi5	0.9638	0	0	0.8014	2.2172	0	2.9952	2.3048	0	3.0354	0	0	0	2.4654	2.9894	2.4736	0	2.4092	2.0442	2.7034	0	2.8836	2.3916	2.2952	0	2.9724	2.7588	2.976	2.9976	0	0	2.9134	2.5132	0	2.8458	2.592	0	2.931	2.9082	0	0	0	0.8966	0	0.8644	2.6364	1.633	2.6348	2.6752
Guanghui128	0	0.4724	0.5882	0	0	0.6002	0	0	0.4778	0	0.5016	0.002	0.6378	0	0	0	0.543	0	0	0	0.692	0	0	0	0.453	0	0	0	0	0.4138	0.2798	0	0	0.5344	0	0	0.4756	0	0	0.297	0.2884	0.283	0	0.1654	0	0	0	0	0
Chikenuo	0.915	0	0	0.5408	1.8528	0	2.4202	1.8162	0	2.4428	0	0.0482	0	2.131	2.4516	1.9102	0	1.8612	1.7264	2.24	0	2.4344	2.0804	1.9798	0	2.4282	2.317	2.4384	2.379	0	0	2.5792	2.251	0	2.4558	2.3726	0	2.4398	2.3748	0	0	0	0.672	0	0.6048	2.2194	1.342	2.437	2.313
Zegu	0	0.8158	0.4764	0	0	0.5448	0	0	0.1736	0	0.1364	0.1352	0.5192	0	0	0	0.6046	0	0	0	0.4218	0	0	0	0.4064	0	0	0	0	0.6092	0.5582	0	0	0.4662	0	0	0.4912	0	0	0.6284	0.5672	0.6256	0	0.5728	0	0	0	0	0
Minghui63	0	0.5334	0.4374	0	0	0.418	0	0	0.4998	0	0.5058	0.0032	0.4148	0	0	0	0.5258	0	0	0	0.6102	0	0	0	0.5876	0	0	0	0	0.5808	0.5198	0	0	0.5388	0	0	0.3582	0	0	0.2836	0.3562	0.3046	0	0.3602	0	0	0	0	0
Shuhui527	0	0.5534	0.6216	0	0	0.5156	0	0	0.6104	0	0.6526	0	0.512	0	0	0	0.511	0	0	0	0.5266	0	0	0	0.6784	0	0	0	0	0.6224	0.3112	0	0	0.7416	0	0	0.438	0	0	0.2252	0.3544	0.3146	0	0.3266	0	0	0	0	0
Mianhui725	0	0.2868	0.5568	0	0	0.394	0	0	0.672	0	0.6746	0	0.426	0	0	0	0.4468	0	0	0	0.6796	0	0	0	0.3538	0	0	0	0	0.3936	0.2698	0	0	0.5898	0	0	0.258	0	0	0.3362	0.2474	0.2514	0	0.2202	0	0	0	0	0
Aijiaobaimizai	0	0.7584	0.467	0	0	0.3474	0	0	0.0974	0	0.1052	0.2806	0.3362	0	0	0	0.4008	0	0	0	0.4776	0	0	0	0.397	0	0	0	0	0.6872	0.4838	0	0	0.392	0	0	0.3264	0	0	0.6408	0.6012	0.573	0	0.4336	0	0	0	0	0
Gemalie	0.1364	0.3176	0	0.1614	0.0066	0.1404	0	0	0	0	0	1.802	0.1538	0	0	0.0086	0	0.0038	0	0	0.076	0	0	0	0.0842	0	0	0	0	0.2396	0.2782	0	0	0	0	0	0.1306	0	0	0.3694	0.2434	0.2234	0	0.1854	0	0	0	0.031	0
Hongjiaozhan	0	0.6886	0.3188	0	0	0.4564	0	0	0.1024	0	0.0666	0.2698	0.5126	0	0	0	0.49	0	0	0	0.4372	0	0	0	0.4434	0	0	0	0	0.4572	0.5944	0	0	0.3954	0	0	0.4146	0	0	0.5564	0.69	0.554	0	0.5014	0	0	0	0	0
Zhaitang	0	0.6186	0.2362	0.0612	0	0.5082	0	0	0	0	0	0.4134	0.5246	0	0	0	0.4088	0	0	0	0.29	0	0	0	0.4052	0	0	0	0	0.477	0.3834	0	0	0.1838	0	0	0.4606	0	0	0.2792	0.3054	0.5596	0	0.247	0	0	0	0	0
[truncated: 224 more columns]

## Sheet: Table7
Supplementary table 7. Q matrix of 273 rice varieties
273	2	1
	Q1	Q2
IRAT 104	0.4466	0.5534
Chihe	0.999	0.001
TeQing	1	0
LSBR-33	0.4772	0.5228
Maybelle	0.0914	0.9086
Jiangxisimiao	0.999	0.001
Wenguang	0	1
L202	0.0684	0.9316
Miyang23	0.8942	0.1058
Koshihikari	0	1
IR26	0.896	0.104
Dular	0.7366	0.2634
Shuangzhuzhan	0.9978	0.0022
Nortai	0.033	0.967
Balilla	0	1
IR34	0.0032	0.9968
Dijiaowujian	0.999	0.001
Katy	0.0044	0.9956
Zhonghan3	0.1142	0.8858
Ariete	0	1
IR29	0.999	0.001
Gongxiang	0	1
Vista	0.0214	0.9786
Silewah	0.0772	0.9228
Jasmine 85	0.9906	0.0094
Taichung65	0	1
Kongyu131	0	1
Jinxiandao	0	1
Luyu132	0	1
Zihong	0.999	0.001
Bashizao	0.9974	0.0026
Huangsiwangu	0	1
Lengshuigu	0.0036	0.9964
IR8	1	0
Laohonggu	0	1
Maxiangu	0.001	0.999
Yinsibai	0.945	0.055
Nongken58	0.0004	0.9996
Heidao	0	1
Qitougu	0.9464	0.0536
Nantehao	0.999	0.001
Gaoshanhong	0.965	0.035
Huangdidao	0.4872	0.5128
Gongju73	0.999	0.001
Xiaobaibandao	0.5028	0.4972
Sanlicun	0.001	0.999
Feidongtangdao	0.2896	0.7104
Magu	0.001	0.999
Laohudao	0.001	0.999
Baikexian	0.998	0.002
Laiantangdao	0	1
Weiguo	0	1
Huaiyuantangdao	0	1
Gongjiao10	0	1
Aijiaonante	0.999	0.001
TN1	1	0
Yanzhan	0.9996	0.0004
Zijindou	0.9994	0.0006
Majiugu	0.001	0.999
Jiyounuo	0.0004	0.9996
Shunhezao	0.999	0.001
Laobaishu	0.999	0.001
Xianggu	0.0298	0.9702
Wujiaozhan	0.9998	0.0002
Xueliqing	0.0042	0.9958
Dadaotou	0	1
Heimangdao	0	1
Wuyunjing7	0.0014	0.9986
Lm3	1	0
P19zaodao	0.999	0.001
Chunjiangnuo	0.001	0.999
Lemont	0.912	0.088
S5	0.0032	0.9968
Lowseedset1	0.997	0.003
Tetep	0.9504	0.0496
Unk2	0.0052	0.9948
Unk3	0.999	0.001
Camor	0.999	0.001
Unk5	0	1
Unk6	0.0054	0.9946
Wuyunjing19	0.326	0.674
Yuehuizaozhan	1	0
Yuansizhan	1	0
Guoyouzhan	0.999	0.001
Yuefengxinzhan	0.9804	0.0196
Yuexiangzhan	0.9994	0.0006
Shengyouhuazhan	0.999	0.001
Huangchaozhan	1	0
Xiangtezhan	0.9982	0.0018
Yuxiangyouzhan	0.999	0.001
Huangfengzhan	1	0
Moliluzhan	1	0
Yuexiangsimiao	0.9924	0.0076
Qifozhan	0.9992	0.0008
Huahangyouzhan	1	0
Yinhesizhan	1	0
Yinjingruanzhan	1	0
Meixiangzhan	1	0
Zhuxiangdao	1	0
Yuetaizaozhan	1	0
Xinxianzhan	0.9904	0.0096
Yuezaosimiao	0.9994	0.0006
Yangdao 4	1	0
Baiyeqiu	0.0564	0.9436
9311	1	0
Zhongzu14	0.999	0.001
GD14	0.9988	0.0012
GD54	0.999	0.001
GD61	0.953	0.047
GD51	0.999	0.001
GD52	1	0
GD66	0.997	0.003
GD71	1	0
GD120	0.9694	0.0306
P20zaodao	0.999	0.001
P21zaodao	0.9992	0.0008
P22zaodao	0.999	0.001
2428	0.1	0.9
Nipponbare	0	1
Zhonghua11	0.028	0.972
Yuxiangyouzhan	1	0
Huanglizhan	0.9956	0.0044
Dianlong201	0.999	0.001
Guinongzhan	1	0
Fengyuezhan	1	0
Guangchao1	1	0
Guangfengzhan	1	0
Yinpinruanzhan	0.9996	0.0004
Miyang83	0.949	0.051
Wunong1	0.975	0.025
Lianxianzhan	0.999	0.001
Hesizhan	0.916	0.084
Zhongjian2	0.9296	0.0704
Huahang-1	0.9954	0.0046
Fengmeizhan	1	0
IRBB54	0.9994	0.0006
Yinfengsimiao	1	0
Qingguai	0.996	0.004
Guguangai23	0.999	0.001
Miyang46	1	0
Guangyuanzhan	0.999	0.001
Guangchao8	0.999	0.001
Huahang-2	0.9932	0.0068
Yue0421	1	0
Taihang68	0.999	0.001
IRBB60	0.999	0.001
Xin0423	1	0
Jinchao1	1	0
Yangdao6	1	0
Shuangzhenzhan	1	0
Fenghuazhan	1	0
Fengsizhan	1	0
Hanghui7	0.9994	0.0006
Aizaizhan	0.999	0.001
Zhongzao39	0.999	0.001
Shenglixian	0.9994	0.0006
IR8	1	0
Baok	0.3714	0.6286
Zhongshan1	0.9888	0.0112
Zhuyin2	1	0
Guangchang13	0.9994	0.0006
Zhenzhuai	1	0
Bahagia	0.9804	0.0196
Digu	0.999	0.001
Zhaiyeqing8	0.999	0.001
Caomaodan	0.996	0.004
Tianjidu	1	0
Lucaihao	1	0
Nizersail	0.9994	0.0006
Liantangzao4	0.984	0.016
Huhe	1	0
Shundetanghe	0.7426	0.2574
Shenshuilian	0.9792	0.0208
Jaya	0	1
RAJBHOG	0.1084	0.8916
Cisadane	0	1
BG90-2	0	1
Nongken57	0.9986	0.0014
Nongken58	0	1
Guihuahuang	0	1
Rohini	0	1
Laolaiqing	0	1
Aiguo	0	1
Shishoubaimao	0.001	0.999
Huangkezaonianri	0.0014	0.9986
Nonghu6	0.001	0.999
Nonghu6	0.0018	0.9982
Suzhouqing	0	1
Bodao	0.001	0.999
Tieganqing	0.957	0.043
Jiangnanwan	0.79	0.21
Queernuo	0.9994	0.0006
Wuzuinuo	0.9994	0.0006
Dabainuo	0.9994	0.0006
Haobian1	0.0114	0.9886
Zamianni	0.998	0.002
Licailiao	0.001	0.999
Chujing26	0.0054	0.9946
IR24	0	1
Jiashao3	0.9794	0.0206
Zhejing27	0.001	0.999
Aizhixu	0.999	0.001
Xueheaizao	0.999	0.001
IR40	0.9996	0.0004
Jinzao47	0.9998	0.0002
Qiannong	0.0408	0.9592
Teai	0.9984	0.0016
Xinguiai	0.4334	0.5666
Zenith	0.961	0.039
Conglaai	0.953	0.047
B5580A	0.999	0.001
Neixiang85B	0.9738	0.0262
902B	0.9644	0.0356
Ⅱ-32B	0.9968	0.0032
NeixiangⅡB	0.998	0.002
ZhongzheB	0.9884	0.0116
K22B	0.999	0.001
FeigaiB	0.999	0.001
BobaiB	0.9458	0.0542
Zhenshan97B	0.999	0.001
XieqingzaoB	0.9702	0.0298
Jin23B	0.9746	0.0254
YouⅠB	0.9986	0.0014
Zhong9B	1	0
V20B	0.9916	0.0084
TianfengB	0.9914	0.0086
LongputeB	0.9964	0.0036
XinB	1	0
Resormain1	0.9984	0.0016
Zhonghui928	0.998	0.002
Chuannong527	0.6874	0.3126
Minghui86	0.7926	0.2074
R207	0.6408	0.3592
9308	0.907	0.093
P1	0.971	0.029
P3	1	0
P32	0.9524	0.0476
P38	0.9624	0.0376
P51	0.8674	0.1326
P53	0.9828	0.0172
P426	0.9992	0.0008
P62-2-2	0.9176	0.0824
P929	0.7696	0.2304
G97	0.999	0.001
L100	1	0
L110	1	0
Zhi4	1	0
Minghui725	0.9608	0.0392
Tianhui988	0.913	0.087
Miyang46	1	0
R-88	0.999	0.001
R-8006	0.0296	0.9704
R-9331	0	1
R-527	0	1
Jijing810	0.405	0.595
Xiushui03	0.6336	0.3664
Xiushui103	0.9468	0.0532
Xiushui519	0.2876	0.7124
Xinyanggu	0.31	0.69
Guangfengning	0.9652	0.0348
Xiaozimi	0.999	0.001
Hanyangli2	0.9746	0.0254
Hongqi5	0.001	0.999
Guanghui128	0.9994	0.0006
Chikenuo	0.0854	0.9146
Zegu	1	0
Minghui63	1	0
Shuhui527	1	0
Mianhui725	0.9974	0.0026
Aijiaobaimizai	0.99	0.01
Gemalie	0.7504	0.2496
Hongjiaozhan	0.9992	0.0008
Zhaitang	0.9234	0.0766
